# Supplementary material for: Gut microbiota-testis axis: FMT improves systemic and testicular micro-environment to increase semen quality in type 1 diabetes
Source: Mol Med. 2022 Apr 25;28:45. doi: 10.1186/s10020-022-00473-w (PMC9036783; doi:10.1186/s10020-022-00473-w)
Supplement: Supplementary file 3 — Additional file 3: Data Set 1. Blood metabolites raw data. [file 10020_2022_473_MOESM3_ESM.xlsx]

## Sheet: 数据矩阵
ID	m/z	Retention time (min)	Ion mode	Metabolites	Compound ID	Super Class	Class	Sub Class	Adducts	Formula	Score	Fragmentation Score	Mass Error (ppm)	QC01	QC02	QC03	QC04	QC05	QC06	QC07	QC08	QC09	QC10	QC11	QC12	QC13	QC14	QC15	Con-1	Con-2	Con-3	Con-4	Con-5	Con-6	Con-7	Con-8	Con-9	Con-10	STZ-1	STZ-2	STZ-3	STZ-4	STZ-5	STZ-6	STZ-7	STZ-8	STZ-9	STZ-10	A10-FMT-1
7.58_540.3303m/z	540.33	7.57927	neg	LysoPC(16:0)	HMDB10382	Lipids and lipid-like molecules	Glycerophospholipids	Glycerophosphocholines	M+FA-H	C24H50NO7P	58.9	96.4	-0.785994	2625.18	2672.82	2745.94	2717.66	2667.98	2618.97	2670.29	2842.57	2869.17	2788.81	2999.88	2713.22	2543.79	2538.29	2497.9	2634.81	2859.71	2902.76	2755.1	2671.07	2800.99	2689.17	3020.89	3721.96	2834.83	1728.65	1357.57	1384.12	1969.17	1844.83	1818.06	1472.04	2008.17	1542.01	1577.23	2014.49
7.82_478.2934m/z	478.293	7.82042	neg	PE(18:1(9Z)/0:0)	40778	Unclassified	Unclassified	Unclassified	M-H	C23H46NO7P	57.9	96.6	-0.976528	435.764	439.496	452.91	439.784	456.415	442.419	443.231	458.358	463.734	472.969	494.038	462.299	431.412	442.171	423.651	470.24	381.093	352.347	289.972	399.269	360.531	292.28	310.472	507.888	381.065	499.375	388.962	477.234	514.923	600.457	387.4	426.162	372.308	640.332	493.33	459.755
8.19_568.3617m/z	568.362	8.19055	neg	LysoPC(18:0)	HMDB10384	Lipids and lipid-like molecules	Glycerophospholipids	Glycerophosphocholines	M+FA-H	C26H54NO7P	57.7	90.7	-0.602468	1854.29	1917.45	1867.68	1922.25	1916.64	1865.95	1861.79	1949.68	1984.71	1925.24	2056.41	1908.97	1776.54	1789.27	1701.7	1417.34	1387.72	1745.75	1460.6	1131.52	1354.21	1123.04	1529.25	2026.63	1436.38	1253.78	874.963	967.512	1358.74	1126.67	1126.13	872.596	1408.84	1213.4	1120.2	1687.13
7.84_506.3247m/z	506.325	7.84107	neg	PC(17:1(9Z)/0:0)	LMGP01050126	Lipids and lipid-like molecules	Glycerophospholipids	Glycerophosphocholines	M-H	C25H50NO7P	57.6	94.5	-0.938275	2902.44	2977.91	3019.29	2993.11	2939	2819.54	2859.52	2999.92	3093.3	3042.86	3250.47	2922.97	2644.16	2678.11	2602.86	2636.23	2841.81	2524.18	2391.79	2066.45	2445.76	2533.21	2688.34	3017.94	2770.41	1717.02	1239.59	1324.33	1745.41	1640.56	1395.42	1400.18	1523.46	1543.49	1560.91	1840.51
7.58_480.3090m/z	480.309	7.57927	neg	LysoPC(15:0)	HMDB10381	Lipids and lipid-like molecules	Glycerophospholipids	Glycerophosphocholines	M-H	C23H48NO7P	57.2	90.3	-1.2004	1386.48	1401.34	1421.71	1390.15	1346.07	1327.42	1336.11	1401.62	1424.91	1401.04	1485.46	1347.21	1239.07	1237.53	1211.65	1369.4	1450.02	1493.11	1424.9	1342.7	1424.37	1417.1	1555.93	1900.56	1476.59	875.36	701.899	699.589	1021.39	949.821	926.55	774.877	1023	800.105	812.603	975.378
7.84_566.3455m/z	566.346	7.84107	neg	LysoPC(18:1(9Z))	HMDB02815	Lipids and lipid-like molecules	Glycerophospholipids	Glycerophosphocholines	M+FA-H	C26H52NO7P	57.1	92.6	-1.57764	6849.69	7056.37	7207.78	7249.48	7163.83	6931.58	7105.72	7556.09	7691.32	7578.96	8099.03	7268.17	6723.26	6848.85	6672.16	6305.66	6956.53	6173.19	5860.61	5226.13	6032.86	5995	6440.88	7321.09	6621	4427.9	3182.74	3514.97	4420.55	4246.05	3686.53	3656.93	3882.47	3912.73	3965.84	4882.34
8.31_508.3404m/z	508.34	8.31455	neg	PC(17:0/0:0)	LMGP01050024	Lipids and lipid-like molecules	Glycerophospholipids	Glycerophosphocholines	M-H	C25H52NO7P	56.9	90.7	-0.856095	3865.83	4009.47	3965.74	3940.88	3797.72	3704.34	3756.53	4005.55	4103.94	4019.72	4325.77	3901.68	3521.67	3541.17	3404.73	3589.82	3180.1	3795.68	3501.29	2930.95	3324.31	3036.57	3501.04	3928.08	3452.82	3095.29	2557.68	2650.87	3466.33	2888.15	2915.4	2702	3363.81	3027.7	2936.31	3365.2
7.33_504.3091m/z	504.309	7.33133	neg	PC(17:2(9Z,12Z)/0:0)	LMGP01050127	Lipids and lipid-like molecules	Glycerophospholipids	Glycerophosphocholines	M-H	C25H48NO7P	56.8	88.8	-0.995331	868.116	878.107	874.665	861.572	836.472	811.323	811.039	833.98	851.278	843.659	886.815	808.73	734.501	745.59	727.892	624.503	784.308	794.089	723.95	646.629	751.106	601.177	633.278	786.331	812.489	826.045	555.238	595.389	950.72	1008.02	671.396	793.053	635.614	760.591	799.568	730.532
7.44_564.3304m/z	564.33	7.44147	neg	LysoPC(18:2(9Z,12Z))	HMDB10386	Lipids and lipid-like molecules	Glycerophospholipids	Glycerophosphocholines	M+FA-H	C26H50NO7P	56.6	89.3	-0.600657	10272.5	10584.7	10738.3	10734	10567.5	10182.1	10556.6	11202.6	11555.5	11164	12073	10725	10047.2	10087.4	9862.03	9505.89	10346.2	10382.3	9952.89	10006.1	10239.3	8879.66	9111.82	10258.8	10439.4	10293.3	8475.96	9186.15	11461.2	11591.4	9559.39	11013.3	9172.09	9765.74	10312.1	9600.02
3.55_120.0814m/z	120.081	3.55303	pos	Tyramine	HMDB00306	Benzenoids	Benzene and substituted derivatives	Phenethylamines	M+H-H2O	C8H11NO	56.2	94.3	4.86978	1.20696	1.11477	1.17455	1.21184	1.37372	1.03279	1.20948	1.02442	1.09331	1.21385	1.36662	1.05769	1.30978	1.2061	1.48161	1.16846	1.53126	1.66344	1.33555	1.66493	1.79841	1.88295	1.45809	2.23733	2.23983	0.701193	1.40742	1.09778	1.56115	1.78146	1.57421	1.30586	2.16273	2.17201	1.95076	1.61806
7.38_612.3303m/z	612.33	7.37952	neg	LysoPC(22:6(4Z,7Z,10Z,13Z,16Z,19Z))	HMDB10404	Lipids and lipid-like molecules	Glycerophospholipids	Glycerophosphocholines	M+FA-H	C30H50NO7P	56.2	83.2	-0.663962	3480.61	3566.56	3641.23	3660.55	3552.07	3478.1	3579.13	3759.8	3863.48	3770.44	4051.24	3635.12	3400.45	3448.2	3373.68	2338.11	3490.27	3683.36	4028.84	2045.94	3292.72	2701.84	3406.02	3757.02	4046.82	2652.22	1597.89	1378.12	2212.47	2304.88	1950.16	2463.63	1510.65	1975.36	1921.04	2561.02
8.41_297.2430m/z	297.243	8.41105	neg	17-oxo-octadecanoic acid	LMFA02000261	Lipids and lipid-like molecules	Fatty Acyls	Octadecanoids	M-H	C18H34O3	56.2	86.8	-1.83832	18.9915	20.2505	20.1614	20.1828	22.2038	19.3293	20.9083	22.9252	22.1885	22.6374	22.8246	21.288	22.3609	21.6568	20.246	16.4339	17.0989	11.0659	15.1954	9.41823	10.9312	10.8469	10.0359	10.4514	12.5689	15.7275	15.4917	12.6083	11.7114	13.6892	12.4533	11.6238	13.4451	12.143	12.3732	12.2982
7.11_564.3066m/z	564.307	7.10597	pos	LysoPC(20:5(5Z,8Z,11Z,14Z,17Z))	HMDB10397	Lipids and lipid-like molecules	Glycerophospholipids	Glycerophosphocholines	M+Na	C28H48NO7P	56.1	87.5	0.918191	18.9939	18.5678	18.2038	18.8192	18.4115	19.1162	19.6289	19.5215	16.6932	17.8791	18.7213	17.5477	17.3251	17.7131	17.1607	31.8905	31.2546	19.6678	18.2663	20.7015	20.8927	17.573	20.2997	24.2551	21.9559	22.0686	12.8441	14.5576	22.197	19.3329	15.5629	21.6339	15.5822	18.2919	17.5015	23.4252
7.86_571.3641n	572.371	7.85653	pos	LysoPC(22:4(7Z,10Z,13Z,16Z))	HMDB10401	Lipids and lipid-like molecules	Glycerophospholipids	Glycerophosphocholines	M+H, M+Na	C30H54NO7P	56.1	82.1	0.468897	227.675	225.778	224.377	229.613	227.595	225.741	227.752	223.211	225.203	226.98	222.113	224.548	227.167	223.223	221.991	243.74	324.968	239.351	222.68	180.126	190.85	213.524	257.293	313.339	252.887	148.002	111.206	110.881	133.543	137.5	98.2989	137.259	111.177	123.223	126.752	168.11
7.06_272.2948m/z	272.295	7.05768	pos	heptadecanal	LMFA06000097	Lipids and lipid-like molecules	Fatty Acyls	Fatty aldehydes	M+NH4	C17H34O	56	83.3	-0.139348	27.4567	20.3182	18.8751	38.6726	26.8527	22.474	21.8275	19.786	19.0033	18.5003	18.2106	17.8202	19.1251	18.9406	17.5659	11.1394	8.22281	7.62579	3.41997	2.95679	2.5681	6.86264	3.75347	8.11549	5.69021	8.38112	9.17951	3.77437	7.37633	5.5213	2.50356	10.351	5.01071	6.71693	4.6599	4.1574
3.17_91.0541m/z	91.0541	3.16722	pos	p-Cresol	HMDB01858	Benzenoids	Phenols	Cresols	M+H-H2O	C7H8O	55.9	81.9	-1.54705	7.71871	7.92657	7.94601	7.811	7.53565	7.47956	8.04865	7.90764	7.83303	8.36395	7.67941	8.32743	8.01002	8.30124	7.9967	7.49449	6.8929	7.92473	7.82003	8.66534	8.83437	8.46909	8.9814	9.15755	8.0224	7.55432	7.53999	8.67729	8.46128	7.68097	7.18866	7.99959	8.32268	8.4498	7.76848	8.23877
7.41_476.2778m/z	476.278	7.41393	neg	PE(18:2(9Z,12Z)/0:0)	LMGP02050011	Lipids and lipid-like molecules	Glycerophospholipids	Glycerophosphoethanolamines	M-H	C23H44NO7P	55.7	85.2	-1.01905	1476.89	1484.79	1526.56	1521.44	1493.57	1443.28	1478.75	1538.9	1603.12	1552.36	1653.05	1484.8	1399.55	1413.88	1368.01	1839.17	1410.04	1257.46	999.127	1656.51	1114.03	951.845	813.985	1583.82	1099.3	2022.95	1871.86	2109.21	2395.48	2967.11	1923.95	1842.51	1863.7	2601.23	1999.82	1523.77
7.65_590.3452m/z	590.345	7.6482	neg	LysoPC(20:3(8Z,11Z,14Z))	HMDB10394	Lipids and lipid-like molecules	Glycerophospholipids	Glycerophosphocholines	M+FA-H	C28H52NO7P	55.7	84.7	-2.12679	1582.22	1595.44	1612.3	1624.89	1609.27	1573.3	1605.01	1671.84	1688.42	1680.3	1761.46	1635.41	1518.01	1535.8	1516.03	1200.94	1724.14	1498.46	1668.82	822.324	1530.75	1426.74	1560.82	1716.4	1830.15	1031.46	508.795	474.49	867.73	789.239	825.704	529.42	771.671	787.334	860.895	1317.18
6.52_293.1752m/z	293.175	6.52065	neg	7,10-hexadecadiynoic acid	LMFA01030492	Lipids and lipid-like molecules	Fatty Acyls	Fatty Acids and Conjugates	M+FA-H	C16H24O2	55.6	84	-2.3914	516.432	536.442	555.003	558.828	554.28	543.307	566.687	595.291	612.976	601.249	638.311	584.713	565.175	572.033	560.942	294.505	320.722	328.467	295.976	259.852	296.286	306.697	294.02	265.655	316.204	311.045	336.764	283.884	262.423	364.907	360.594	380.507	265.955	252.001	271.538	373.658
8.31_419.2567m/z	419.257	8.31455	neg	CPA(18:0)	LMGP00000055	Lipids and lipid-like molecules	Glycerophospholipids	Other Glycerophospholipids	M-H	C21H41O6P	55.5	85.8	-0.290376	1.96983	2.69036	2.76291	1.82771	2.00134	1.76994	2.03687	1.87087	2.06255	1.95757	2.31901	1.7725	1.9197	1.61156	2.15204	2.29925	1.69569	2.06396	1.55356	1.91151	1.91312	1.7516	1.8401	2.86915	2.21064	1.3616	1.53334	1.48904	2.02572	2.39041	1.38427	1.56294	1.42655	2.1245	1.32407	2.20953
7.88_526.3510m/z	526.351	7.88247	neg	PC(O-16:0/0:0)	LMGP01060010	Lipids and lipid-like molecules	Glycerophospholipids	Glycerophosphocholines	M+FA-H	C24H52NO6P	55.3	79.3	-0.83426	154.933	159.284	158.134	160.193	164.775	166.953	158.556	162.49	165.55	164.51	167.756	163.115	157.726	156.704	151.783	97.86	149.196	181.553	155.963	165.642	160.259	129.62	169.538	249.784	174.322	87.4895	63.7068	95.9872	88.8447	70.6949	103.385	77.4201	101.857	71.0024	91.3157	103.407
6.94_770.4454n	793.435	6.93567	pos	(23S,24R,25S)-23,24-dihydroxy-spirost-5-en-3beta-yl O-alpha-L-rhamnopyranosyl-(1-2)-beta-D-glucopyranoside	LMST01080059	Lipids and lipid-like molecules	Sterol Lipids	Sterols	M+NH4, M+Na	C40H66O14	55.2	81.1	0.236958	37.1484	36.9933	37.7542	38.8426	37.0185	36.3132	36.4192	35.8062	38.1616	38.2665	38.7825	37.8897	37.0308	36.5136	36.4803	41.6303	36.8357	39.7769	40.6697	38.097	40.8446	43.8239	39.5385	36.8634	40.7967	39.2798	43.2995	42.91	41.0454	40.5077	41.3635	44.2574	39.8393	39.2825	39.1628	38.8819
7.57_297.2428m/z	297.243	7.5655	neg	14S-Methyl-8E-hexadecenal	LMFA06000208	Lipids and lipid-like molecules	Fatty Acyls	Fatty aldehydes	M+FA-H	C17H32O	55.1	80.6	-2.77104	32.4127	33.1701	33.7001	32.7203	32.4208	35.1149	34.46	34.2729	34.2551	34.6209	36.9474	35.0516	32.8679	34.2113	33.4708	53.1341	42.8666	24.4581	32.2284	33.3634	34.7947	22.7292	18.7486	28.1254	22.6153	58.7682	47.9086	38.7194	85.8395	116.063	107.087	110.965	79.049	65.9804	48.7833	55.348
2.60_120.0807m/z	120.081	2.60422	pos	2-Hydroxyphenethylamine	HMDB01065	Organic nitrogen compounds	Organonitrogen compounds	Amines	M+H-H2O	C8H11NO	54.8	75.7	-0.80229	800.101	809.09	808.16	785.199	790.281	809.02	815.903	825.135	799.771	795.621	812.112	776.989	801.194	814.201	789.092	797.379	809.725	755.744	747.33	904.651	790.174	784.195	789.494	791.08	771.128	753.777	1008.57	1009.81	971.016	1092.43	707.897	915.384	834.589	1033.67	1107.16	915.385
11.35_639.4964m/z	639.496	11.3477	pos	DG(16:0/20:4(5Z,8Z,11Z,14Z)/0:0)	HMDB07112	Lipids and lipid-like molecules	Glycerolipids	Diradylglycerols	M+Na	C39H68O5	54.7	78.3	0.749308	13.289	13.5181	13.6967	13.153	13.8259	12.7249	13.4523	14.363	12.2801	14.7701	13.3735	14.3646	13.0257	13.7993	13.3175	13.1434	9.33128	7.67145	7.81795	12.4313	5.73275	6.84026	4.39039	14.0509	5.83306	32.5251	24.7022	21.1178	22.0039	33.3312	25.5212	10.8404	20.1186	30.7101	26.9354	33.0949
8.31_437.2670m/z	437.267	8.31455	neg	PA(18:0/0:0)	LMGP10050005	Lipids and lipid-like molecules	Glycerophospholipids	Glycerophosphates	M-H	C21H43O7P	54.7	85.8	-0.908416	3.72385	3.64618	3.42511	3.50462	4.53347	4.36912	3.53749	3.45533	3.63856	3.9408	4.08949	4.10496	3.72405	3.68996	3.89275	3.67995	3.35118	3.77627	4.25826	2.80929	3.97293	3.47589	4.43653	4.00377	4.50187	3.3845	3.08164	2.73143	2.58184	3.45299	3.66082	3.9648	3.78764	2.75127	3.07716	4.28331
7.25_538.3148m/z	538.315	7.24873	neg	LysoPC(16:1(9Z))	HMDB10383	Lipids and lipid-like molecules	Glycerophospholipids	Glycerophosphocholines	M+FA-H	C24H48NO7P	54.5	75	-0.53686	396.308	398.038	402.696	397.678	402.471	396.327	396.093	402.995	404.278	407.36	415.955	390.647	386.509	389.91	386.552	554.62	599.121	377.792	481.459	396.928	514.171	532.316	503.383	539.736	520.163	279.22	115.769	141.57	228.285	161.086	231.609	127.104	241.645	167.494	194.939	325.258
7.46_295.2273m/z	295.227	7.46212	neg	13S-hydroxyoctadecadienoic acid	HMDB04667	Lipids and lipid-like molecules	Fatty Acyls	Lineolic acids and derivatives	M-H	C18H32O3	54.5	78.9	-2.02641	59.8211	60.9316	62.7426	62.2047	63.1277	61.9963	63.0124	64.3914	63.8902	65.5534	68.6457	65.0411	63.5565	62.3192	63.15	78.3668	85.9279	73.2336	39.1368	75.7287	48.3472	45.7119	32.6808	93.3332	38.3806	107.005	93.5197	145.976	147.315	329.204	128.083	82.3928	103.609	205.253	165.539	104.881
7.71_391.2253m/z	391.225	7.71013	neg	CPA(16:0)	LMGP00000057	Lipids and lipid-like molecules	Glycerophospholipids	Other Glycerophospholipids	M-H	C19H37O6P	54.4	80.4	-0.632985	4.23359	4.44614	4.21474	4.22072	4.95689	4.77333	4.33565	4.33675	3.86668	4.12523	4.28791	4.05442	3.57118	3.47963	4.24681	4.41528	4.20475	4.83468	4.59384	4.10854	5.13962	4.61058	4.81628	5.46443	4.8583	3.41608	3.31382	3.73024	3.52363	3.82888	4.0243	3.94403	4.18909	3.80268	3.17607	3.22501
7.71_409.2358m/z	409.236	7.71013	neg	PA(16:0/0:0)	LMGP10050006	Lipids and lipid-like molecules	Glycerophospholipids	Glycerophosphates	M-H	C19H39O7P	54.4	80.5	-0.565953	6.7725	6.03716	5.69366	6.07352	5.9136	6.11217	6.05094	6.28951	6.28316	5.9746	6.14887	5.7035	5.49767	5.85915	6.30487	4.79602	5.7141	6.09485	6.42169	6.25287	5.82265	5.92914	6.07678	6.23782	5.72349	4.99111	5.58667	4.02384	5.27351	5.38885	5.36883	5.00811	4.96292	4.94219	4.65093	5.58457
4.90_347.1854m/z	347.185	4.90143	pos	terpentecin	LMPR0104040002	Lipids and lipid-like molecules	Prenol lipids	Isoprenoids	M+H-H2O	C20H28O6	54.3	77.4	0.273099	0.58057	0.612747	0.468478	0.311731	0.598225	0.793865	0.618459	0.913383	0.404715	0.333314	0.222502	0.466581	0.538574	0.75502	0.53153	0.127605	0.0174148	1.015e-10	0.0913628	0.347001	0.323504	1.015e-10	1.015e-10	0.0536524	0.104741	1.67294	5.18169	3.78234	1.01276	2.69144	0.474928	5.74906	0.295516	2.6046	3.33362	0.287371
8.93_383.3399n	406.329	8.92863	pos	N-stearoyl valine	LMFA08020122	Lipids and lipid-like molecules	Fatty Acyls	Fatty amides	M+H, M+Na	C23H45NO3	54.3	73.8	-0.0370242	2336.95	2090.56	1982.44	2457.03	2559.34	2225.72	2105.71	2150.61	2014.32	1956.46	1808.37	2110.51	1657.56	2074.74	1840.13	2810.69	2412.46	2153.3	2158.55	2063.09	2210.04	2463.17	1890.12	2010.97	2240.62	2522.77	2018.79	2468.43	2596.97	1735.09	2311.74	1917.55	2369.63	2707.5	1976.83	2335.56
7.31_337.2737m/z	337.274	7.31267	pos	Ceriporic acid B	LMFA01170125	Lipids and lipid-like molecules	Fatty Acyls	Fatty Acids and Conjugates	M+H-H2O	C21H38O4	54.2	72.3	-0.0796413	58.6342	57.6568	57.6902	58.0655	60.706	56.515	59.2503	58.5044	59.6346	54.38	58.2419	53.8197	54.3025	54.8057	52.4766	61.9217	50.5138	49.7096	40.2305	52.3129	43.254	40.168	31.9458	66.7782	47.8857	76.9419	68.2368	68.8901	92.9856	108.646	65.365	67.4007	63.976	100.395	74.3089	60.7114
7.97_592.3617m/z	592.362	7.97207	neg	LysoPC(20:2(11Z,14Z))	HMDB10392	Lipids and lipid-like molecules	Glycerophospholipids	Glycerophosphocholines	M+FA-H	C28H54NO7P	54.2	74.5	-0.530635	302.534	313.022	301.236	297.434	303.864	306.353	306.26	318.48	311.5	304.13	333.13	305.336	299.65	299.584	283.865	211.059	234.456	306.275	208.84	156.021	230.739	226.748	263.889	404.321	256.319	239.294	134.555	187.384	181.007	181.332	151.304	164.686	153.582	199.121	178.718	271.222
1.30_135.0683n	136.076	1.30438	pos	2-Phenylacetamide	3260	Benzenoids	Benzene and substituted derivatives	Phenylacetamides	M+H-H2O, M+H	C8H9NO	53.9	71.2	-0.879033	228.138	230.22	229.654	223.358	231.292	227.833	230.068	239.265	227.553	226.38	225.418	219.514	233.438	229.716	231.242	146.973	199.002	182.135	196.883	184.449	202.956	209.156	215.418	258.106	220.378	190.446	267.672	277.104	162.463	277.161	181.182	195.264	190.369	335.364	390.698	203.478
7.84_417.2411m/z	417.241	7.84107	neg	CPA(18:1(9Z))	LMGP00000056	Lipids and lipid-like molecules	Glycerophospholipids	Other Glycerophospholipids	M-H	C21H39O6P	53.9	80.8	-0.153074	1.44287	0.969562	1.69485	1.66756	1.54717	1.50091	1.53373	1.49455	1.45631	1.34289	1.7389	1.60478	1.46029	0.850608	1.55744	1.17259	1.15423	0.633174	1.19677	0.89492	0.919278	1.04595	1.31391	0.994406	1.29536	0.637054	0.263671	0.547078	0.539242	0.918288	0.496495	0.753989	0.588863	0.55339	1.02719	0.591026
8.39_594.3775m/z	594.377	8.3904	neg	LysoPC(20:1(11Z))	HMDB10391	Lipids and lipid-like molecules	Glycerophospholipids	Glycerophosphocholines	M+FA-H	C28H56NO7P	53.9	71.6	-0.324659	174.097	184.749	174.963	180.319	184.329	179.909	177.985	182.805	184.458	183.516	184.16	190.71	170.664	179.763	173.413	282.758	285.743	352.06	233.331	253.138	272.015	269.996	251.941	452.136	242.76	91.1727	59.2636	70.7098	76.9214	63.4842	71.8159	63.3213	91.6168	77.9243	69.952	133.988
7.38_429.3007m/z	429.301	7.37952	neg	Nuatigenin	LMST01090001	Lipids and lipid-like molecules	Sterol Lipids	Sterols	M-H	C27H42O4	53.8	74.9	-0.659556	6.06468	6.40841	6.48989	6.30125	6.50331	6.41252	6.53717	6.56602	6.50978	6.48624	6.72609	6.67197	6.21611	6.19588	6.54662	4.83417	9.43442	7.76741	7.68298	10.248	12.4062	7.90016	6.78341	8.50392	6.28227	4.31365	7.76378	9.96148	2.49089	3.24724	2.64611	40.602	4.41063	2.7559	2.81894	5.16735
7.45_433.2357m/z	433.236	7.44835	neg	PA(18:2(9Z,12Z)/0:0)	LMGP10050017	Lipids and lipid-like molecules	Glycerophospholipids	Glycerophosphates	M-H	C21H39O7P	53.8	82.9	-0.89675	6.61883	4.69148	6.61031	5.41354	5.84115	7.30451	10.004	7.04683	6.64771	5.96772	6.76319	6.19005	7.00098	5.62686	6.75592	5.52799	5.01448	6.50109	6.92824	5.93847	4.95485	5.54382	4.55638	5.37276	5.58296	5.08487	6.00684	5.82229	6.04385	6.92941	5.33495	5.75885	5.73859	6.96386	7.05801	6.26573
4.66_160.0756m/z	160.076	4.6605	pos	5-Hydroxytryptophol	HMDB01855	Organoheterocyclic compounds	Indoles and derivatives	Hydroxyindoles	M+H-H2O	C10H11NO2	53.7	71.3	-0.25987	1.4417	1.4394	1.4068	1.40867	1.41726	1.52628	1.41459	1.34642	1.55105	1.35868	1.37104	1.40506	1.30603	1.5202	1.69721	0.461848	0.815607	0.445488	0.787289	1.24861	0.792015	1.08454	1.09351	1.04862	0.80057	2.47685	5.8645	6.70682	1.30467	1.39238	2.72244	1.5792	3.95905	1.51491	1.35191	1.32174
7.71_257.1027n	240.099	7.71202	pos	Glycerophosphocholine	HMDB00086	Lipids and lipid-like molecules	Glycerophospholipids	Glycerophosphocholines	M+H-H2O, M+H	C8H20NO6P	53.7	69.6	-0.515141	128.086	127.992	129.16	128.784	127.807	128.993	126.761	127.598	128.104	128.504	132.433	131.525	133.679	136.624	133.06	130.984	131.003	128.715	123.339	128.838	127.584	124.633	129.898	128.347	124.276	107.356	96.5755	104.09	105.07	102.717	108.933	93.143	109.983	98.5003	99.5305	121.122
8.02_299.2586m/z	299.259	8.01825	neg	18-hydroxy stearic acid	LMFA02000136	Lipids and lipid-like molecules	Fatty Acyls	Octadecanoids	M-H	C18H36O3	53.7	74.1	-1.987	22.6606	19.5254	24.0765	25.8283	25.5495	22.1593	20.6004	23.4257	26.1338	26.8626	20.8016	26.1313	19.446	22.5419	26.4058	14.6734	18.4855	20.0266	26.2494	9.36131	14.9973	9.97949	11.1441	14.5409	18.0126	38.1112	95.8983	20.1711	12.5371	24.8798	13.2939	42.5584	10.1764	26.7064	18.8352	22.8545
3.90_349.0020m/z	349.002	3.9028	neg	Apigenin 7-sulfate	LMPK12110431	Lipids and lipid-like molecules	Polyketides	Flavonoids	M-H	C15H10O8S	53.6	78.8	-1.09296	1.24508	1.17246	1.50751	1.22474	1.05285	1.39562	1.39144	0.947972	1.39308	0.911009	1.14327	1.23799	1.21502	1.24611	1.0759	1.015e-10	1.015e-10	1.015e-10	0.0797179	0.0284705	1.015e-10	0.0657016	1.015e-10	0.175286	0.0989862	7.12275	9.25939	11.5507	4.3681	9.35487	4.18436	23.7532	0.688881	5.67023	9.63341	1.08716
4.27_187.0065m/z	187.006	4.26552	neg	p-Cresol sulfate	HMDB11635	Organic acids and derivatives	Organic sulfuric acids and derivatives	Arylsulfates	M-H	C7H8O4S	53.5	74.5	-2.98276	107.513	112.029	115.738	115.1	114.095	112.483	119.244	118.674	122.991	124.265	122.432	120.1	113.494	117.605	113.07	27.9656	1.07385	7.75727	0.531623	1.97078	9.5459	2.06946	4.26589	3.84969	44.8996	36.0403	6.46245	148.986	20.3711	4.3841	2.58925	36.5152	50.7529	7.68268	3.90155	2.27625
4.05_429.0824m/z	429.082	4.05222	neg	Chrysin 7-glucuronide	LMPK12110149	Lipids and lipid-like molecules	Polyketides	Flavonoids	M-H	C21H18O10	53.4	72.6	-0.64014	2.50803	2.67842	3.04175	2.36777	2.70106	2.8164	3.08535	3.12309	3.51082	2.70503	2.81851	2.89883	2.61098	2.77802	3.43077	0.765349	1.79175	3.06603	1.67548	3.22614	5.16687	1.44335	1.66416	3.9366	1.3602	7.75214	13.6332	16.5495	12.5546	16.1728	17.5397	22.9777	3.26946	12.7396	27.2702	5.62981
11.57_184.0733m/z	184.073	11.5679	pos	Phosphocholine	3318	Organic nitrogen compounds	Organonitrogen compounds	Quaternary ammonium salts	M+H	C5H14NO4P	53.3	67	-0.155574	54.1652	60.452	61.2795	48.9784	44.8169	59.5758	63.2898	60.5964	60.0747	58.7231	65.7236	62.0741	67.3373	63.105	62.9505	46.4628	46.3934	49.2276	51.4712	56.597	52.2242	48.6635	52.4936	61.2097	53.7822	50.5995	54.0676	47.4168	50.6477	61.3527	50.4975	57.2127	49.0703	50.2119	53.3603	56.9426
6.02_405.2642m/z	405.264	6.02447	neg	6alpha,7alpha-Dihydroxy-3-oxo-5beta-cholan-24-oic Acid	LMST04010145	Lipids and lipid-like molecules	Sterol Lipids	Bile acids and derivatives	M-H	C24H38O5	53.3	73.4	-1.21577	14.8862	12.6467	14.4885	14.7005	15.6233	15.712	14.8987	15.0638	15.2462	14.2932	14.8319	14.3748	14.7805	14.5902	14.6866	0.919284	0.389162	1.015e-10	1.787	0.0662371	4.26126	0.435118	1.94471	6.64188	31.9388	3.87218	3.45001	1.72721	0.158035	0.203136	1.09938	1021.76	1.015e-10	0.562137	21.836	0.171529
6.18_501.3218m/z	501.322	6.1832	neg	Norselic acid B	LMST01040191	Lipids and lipid-like molecules	Sterol Lipids	Sterols	M+FA-H	C29H44O4	53.3	73.5	-0.873745	13.5283	14.3663	14.6453	14.3794	14.3352	14.2499	14.9818	14.5063	14.0326	13.9226	13.972	14.9733	14.1749	14.593	14.6572	1.55173	9.60186	3.25428	10.4244	0.392303	12.5585	20.1683	4.14858	15.6571	9.46692	0.884361	1.43534	0.0992992	29.4687	6.75605	9.75401	6.12004	41.7695	47.8612	230.613	16.3996
7.47_356.3525m/z	356.352	7.4711	pos	Erucic acid	HMDB02068	Lipids and lipid-like molecules	Fatty Acyls	Fatty acids and conjugates	M+NH4	C22H42O2	53.3	69.6	0.543535	19.6777	14.8005	12.9961	24.626	20.6949	16.8993	16.4907	15.1386	13.4621	12.0118	11.372	11.2364	11.3947	11.1955	11.1048	41.8448	19.8636	24.0064	26.5322	21.7641	22.412	45.6157	25.4279	24.9766	37.6204	22.0242	37.8157	22.3537	43.8586	27.7923	22.9522	44.2445	26.3612	34.1876	33.3086	10.1146
7.28_271.2274m/z	271.227	7.28315	neg	9-pentadecen-1-ol	LMFA05000050	Lipids and lipid-like molecules	Fatty Acyls	Fatty alcohols	M+FA-H	C15H30O	53.2	71.7	-2.29002	9.80063	9.81063	11.1629	10.8014	10.3979	10.6074	10.6415	10.6479	11.2147	12.9692	11.5334	10.5839	11.2942	11.3199	10.8654	21.8824	13.8044	10.8684	14.8204	7.56039	10.2013	9.91182	6.75164	9.29142	8.62195	10.3783	6.89398	6.17566	8.41372	9.62091	8.95313	8.43238	8.38521	6.91752	7.33609	6.42438
3.25_91.0541m/z	91.0541	3.2498	pos	o-Cresol	HMDB02055	Benzenoids	Phenols	Cresols	M+H-H2O	C7H8O	53.1	68.9	-1.59469	28.2485	28.5254	28.5862	27.5334	27.9001	28.5012	29.059	27.071	29.3665	28.6294	29.278	28.0314	28.1727	28.3762	28.4253	28.5144	29.4867	28.5156	28.9584	29.3798	27.7453	30.7269	28.9059	25.072	27.5885	26.6222	31.5056	31.5307	28.9506	27.4182	28.2714	30.0481	29.9234	27.5179	26.4026	23.3923
4.66_205.0738n	206.081	4.6605	pos	Indolelactic acid	HMDB00671	Organoheterocyclic compounds	Indoles and derivatives	Indolyl carboxylic acids and derivatives	M+H-H2O, M+H	C11H11NO3	53.1	67.3	-0.350231	11.9388	12.3464	12.5533	11.7766	12.2798	11.4519	12.247	12.748	12.7129	12.5724	12.18	12.1021	12.351	11.2936	12.2678	6.69719	7.84865	6.72841	9.10268	12.4231	9.34211	11.6764	11.6926	11.5069	10.193	21.0958	38.6898	48.18	12.3273	12.9668	20.3375	13.9851	26.324	13.1633	11.2953	11.6653
1.30_91.0541m/z	91.0541	1.30438	pos	m-Cresol	HMDB02048	Benzenoids	Phenols	Cresols	M+H-H2O	C7H8O	53	67.5	-1.59906	39.2312	40.2916	40.5414	39.3158	39.2783	38.6147	39.7159	41.8384	40.663	40.6261	39.0379	39.681	40.453	39.6833	39.1755	30.1302	35.1388	33.2696	34.9731	35.1725	36.111	38.4475	38.7492	42.4556	38.6355	33.4792	45.65	46.6385	31.119	47.7833	34.2763	37.3909	34.6421	53.9236	63.0165	36.6225
2.98_232.1540m/z	232.154	2.97652	pos	Isobutyryl-L-carnitine	HMDB00736	Lipids and lipid-like molecules	Fatty Acyls	Fatty acid esters	M+H	C11H21NO4	53	67.4	-1.23474	69.7431	73.5379	74.7922	64.6513	71.0315	72.7435	70.5462	74.0726	74.485	75.842	74.7693	71.3256	78.2152	75.0488	75.4603	63.2193	51.5942	72.3031	53.6922	81.7237	126.817	88.2926	100.269	85.4545	147.475	69.5634	108.671	59.6057	139.185	201.597	81.7289	146.256	134.197	123.895	187.19	139.434
8.77_389.1810m/z	389.181	8.77037	pos	Tuberonic acid glucoside	LMFA13010032	Lipids and lipid-like molecules	Fatty Acyls	Fatty acyl glycosides	M+H	C18H28O9	53	70.2	1.02586	0.880963	0.960635	1.04342	0.773675	0.842034	1.06653	0.841617	0.791876	1.07562	1.02753	1.27863	0.715457	0.62205	0.628533	0.716818	1.04441	1.39566	2.65272	1.22275	0.599848	0.646856	0.630839	1.35045	2.45329	1.0859	1.17764	0.548718	0.520324	0.763663	0.398191	0.894916	0.959765	0.271842	0.504564	0.1496	1.4886
4.56_447.0925m/z	447.092	4.56415	pos	Baicalin	49507	Phenylpropanoids and polyketides	Flavonoids	Flavonoid glycosides	M+H	C21H18O11	52.9	67.9	0.635414	6.80232	6.91597	7.03396	6.781	6.75956	6.69797	6.97073	6.38817	6.94523	7.57775	7.22471	7.03824	6.86809	6.7799	7.13052	1.1981	2.39533	4.99913	4.81538	3.26433	3.64129	2.3277	2.44126	7.73402	2.63127	21.9369	39.9429	51.1721	27.1924	41.5953	33.315	69.0511	6.40278	35.3297	70.9802	11.926
8.02_554.3461m/z	554.346	8.01825	neg	PC(O-16:0/1:0)	LMGP01020028	Lipids and lipid-like molecules	Glycerophospholipids	Glycerophosphocholines	M+FA-H	C25H52NO7P	52.9	68	-0.456597	562.73	506.882	600.228	642.894	644.714	556.475	554.24	570.607	708.706	684.207	568.39	661.282	507.806	561.209	626.754	399.538	564.393	751.202	665.347	613.532	470.065	503.237	756.574	959.937	735.304	540.999	465.605	513.449	625.72	407.636	522.815	336.506	572.859	441.311	497.324	706.512
3.16_186.0555m/z	186.055	3.15948	neg	Indoleacrylic acid	5702	Organoheterocyclic compounds	Indoles and derivatives	Indoles	M-H	C11H9NO2	52.7	70.1	-2.99128	2.51421	2.39797	2.62069	2.7984	2.62867	2.70639	2.61146	2.9702	2.6111	2.71227	2.69163	2.79931	2.76056	2.6347	2.57904	2.27015	2.81282	2.77036	2.31171	3.4364	3.20952	2.8547	3.55912	4.23925	2.33275	1.86369	1.53615	2.47728	2.97729	2.41681	2.32927	3.05395	2.36137	2.81739	2.37574	3.10246
6.53_235.1334m/z	235.133	6.52753	neg	12,13-Dimethyl-5,14-dioxabicyclo[9.2.1]-tetradeca-1(13),11-dien-4-one	LMFA07040039	Lipids and lipid-like molecules	Fatty Acyls	Fatty esters	M-H	C14H20O3	52.7	77.1	-2.53451	10.0609	10.4027	10.7812	10.9056	10.7417	11.2944	11.4762	10.9797	10.4163	11.9057	10.8312	11.0825	10.9582	11.1302	10.8664	6.38164	5.57592	6.47747	6.02815	5.28518	6.08937	6.03832	6.12854	5.33285	6.13915	6.81305	6.92098	5.02758	5.7542	6.96188	7.34191	7.9125	5.74318	5.01929	5.89458	7.39443
6.03_390.2768n	391.284	6.03343	pos	Pregnan-20-one, 17-(acetyloxy)-3-hydroxy-6-methyl-, (3b,5b,6a)-	1089	Unclassified	Unclassified	Unclassified	M+H-H2O, M+H	C24H38O4	52.6	65	-0.419733	47.4762	48.7015	48.6233	47.4247	46.8417	48.5176	47.121	49.3483	51.1612	47.3595	46.6241	47.941	45.5858	50.7407	50.6855	8.60246	15.3617	4.26753	5.9357	5.9779	15.6764	7.44821	6.70551	13.0166	23.3272	48.778	68.0545	24.7315	16.0692	11.231	13.7757	4007.06	5.86911	8.61579	80.378	4.18823
8.61_537.3796n	538.387	8.60515	pos	PC(19:0/0:0)	LMGP01050041	Lipids and lipid-like molecules	Glycerophospholipids	Glycerophosphocholines	M+H, M+Na	C27H56NO7P	52.6	69.2	0.381578	1283.15	1269.76	1270.8	1302.77	1305.34	1290.77	1233.7	1296.53	1265.42	1262.38	1258.86	1300.78	1244.77	1302.77	1266.29	1881.05	2171.05	2350.94	1805.77	1830.29	1396.55	1737.08	1795.84	2911.46	1756.88	893.999	635.67	855.481	1072.56	802.537	999.051	728.548	1109.56	804.623	775.741	1182.61
2.60_148.0754m/z	148.075	2.60422	pos	L-Phenylalanine	HMDB00159	Organic acids and derivatives	Carboxylic acids and derivatives	Amino acids, peptides, and analogues	M+H-H2O	C9H11NO2	52.5	68.1	-1.7218	1.15499	1.15597	1.09664	0.932855	1.23504	1.2253	1.22675	1.14839	0.97474	1.20466	1.05877	0.975065	0.967434	0.989575	1.04705	0.925275	1.0455	1.10686	1.03103	1.20529	0.960976	1.06165	1.10024	1.13706	1.10495	1.09773	1.45111	1.29941	1.22482	1.58635	1.02202	1.29442	1.12501	1.44372	1.61476	1.30443
7.42_588.3304m/z	588.33	7.42082	neg	LysoPC(20:4(5Z,8Z,11Z,14Z))	HMDB10395	Unclassified	Unclassified	Unclassified	M+FA-H	C28H50NO7P	52.3	67.9	-0.614187	3231.36	3296.04	3368.3	3420.68	3328.22	3230.92	3352.18	3550.84	3654.88	3595.64	3807.69	3462.2	3229.66	3263.4	3205.65	1718.72	2788.98	3936.7	4029.55	1819.5	3818.47	2952.31	3690.78	3535.35	4335.97	2935.89	1749.27	1639.24	2768.19	2589.41	2325.4	2464.53	2055.08	2173.94	2260.62	3151.35
8.90_596.3934m/z	596.393	8.9002	neg	LysoPC(20:0)	HMDB10390	Lipids and lipid-like molecules	Glycerophospholipids	Glycerophosphocholines	M+FA-H	C28H58NO7P	52.3	68.2	0.190387	14.043	15.6201	13.8178	14.8222	15.498	15.4094	15.1658	13.3193	13.7474	14.273	15.8644	13.8894	13.8024	14.5924	13.141	29.808	29.6153	35.2073	22.5817	33.7735	25.7579	25.9253	15.949	38.3359	14.8768	4.99809	3.07714	5.77945	5.53608	4.15997	4.77332	4.2552	8.08104	7.16357	4.58557	9.68161
3.17_159.0916m/z	159.092	3.16722	pos	Serotonin	HMDB00259	Organoheterocyclic compounds	Indoles and derivatives	Tryptamines and derivatives	M+H-H2O	C10H12N2O	52.2	63.9	-0.696252	27.3416	27.378	27.1484	26.589	27.6869	27.6423	27.4482	27.3758	26.7663	27.6573	26.7941	26.7986	28.4677	28.5777	27.735	23.6919	25.5013	27.9101	25.1863	34.3735	29.4394	26.2238	34.0296	37.2228	26.3651	22.7486	17.4503	29.9127	26.9709	27.0934	19.1726	26.7936	26.4992	30.9499	24.1596	31.8345
4.05_431.0975m/z	431.098	4.04683	pos	Dihydrobaicalein 7-O-glucuronide	LMPK12140605	Lipids and lipid-like molecules	Polyketides	Flavonoids	M+H-H2O	C21H20O11	52.2	64.4	0.519368	6.67146	6.68906	6.48235	6.37889	6.50357	6.71739	7.086	6.46564	6.67928	6.49702	6.28748	6.45911	6.69559	6.37983	6.52135	2.34781	4.05243	7.28316	3.79881	7.30616	10.3265	3.35216	4.86951	8.32392	3.32003	15.8526	31.8973	37.3191	27.4157	33.9902	37.0788	48.6605	8.6252	30.3499	57.0244	12.027
0.66_219.0472m/z	219.047	0.658967	pos	Galactonic acid	HMDB00565	Organic acids and derivatives	Hydroxy acids and derivatives	Medium-chain hydroxy acids and derivatives	M+Na	C6H12O7	52.1	65.3	-1.58701	3.6978	3.45016	3.42161	3.84964	3.93399	3.17753	3.83004	3.87739	3.15135	3.21449	3.44322	3.33111	3.4676	3.30138	3.4096	3.80326	10.2405	8.53506	7.60629	11.2586	7.00488	10.9509	4.19798	7.4593	9.69449	2.82124	3.39696	4.11522	3.39829	4.02552	4.75959	4.20641	6.1553	3.44865	5.70079	4.05969
7.11_518.3241m/z	518.324	7.10597	pos	LysoPC(18:3(6Z,9Z,12Z))	HMDB10387	Lipids and lipid-like molecules	Glycerophospholipids	Glycerophosphocholines	M+H	C26H48NO7P	52.1	67.3	0.00351271	189.768	187.793	185.849	191.409	188.988	187.704	190.972	185.292	184.651	190.346	183.107	179.028	189.98	176.817	173.037	195.383	172.485	171.681	176.027	227.051	231.908	146.667	135.612	222.098	166.002	272.726	176.804	203.155	387.062	290.081	220.304	192.641	206.616	307.818	274.438	295.378
7.41_303.2325m/z	303.232	7.40705	neg	Arachidonic acid	HMDB01043	Lipids and lipid-like molecules	Fatty Acyls	Fatty acids and conjugates	M-H	C20H32O2	52.1	64.1	-1.51928	33.0784	32.8448	33.3495	34.0122	33.0145	32.8993	30.5466	32.7778	32.7855	33.2588	32.6605	31.8013	30.83	30.3183	30.1018	32.5862	31.3237	34.3354	38.5554	23.5093	30.8626	27.9532	30.6131	33.9674	36.7008	35.1999	25.8	27.9209	35.9067	37.3752	29.643	28.4204	29.0765	32.5157	23.3371	35.6141
7.53_569.3482n	570.355	7.52615	pos	LysoPC(22:5(4Z,7Z,10Z,13Z,16Z))	HMDB10402	Unclassified	Unclassified	Unclassified	M+H, M+Na	C30H52NO7P	52.1	63	0.136583	430.899	434.171	434.241	431.547	429.209	427.764	435.076	428.96	436.385	442.671	428.948	425.269	440.978	432.277	429.999	576.924	766.889	356.34	420.535	377.697	358.018	441.773	490.48	506.744	491.4	474.565	359.348	306.649	283.068	348.058	237.755	273.553	204.478	261.65	240.694	290.271
8.25_405.3006m/z	405.301	8.25252	neg	12-[3]-ladderane-dodecanoic acid	LMFA01140014	Lipids and lipid-like molecules	Fatty Acyls	Fatty Acids and Conjugates	M+FA-H	C24H40O2	52.1	64.7	-1.07496	5.7968	4.97012	5.24697	4.87262	5.24373	5.20155	5.16434	5.65002	5.41072	5.71064	5.2537	5.36873	4.62057	5.05394	4.40442	4.11493	6.04739	3.47358	2.22689	9.9415	6.51177	1.69099	0.547527	8.92128	2.35019	8.90379	6.88776	5.36837	25.0555	32.7512	15.466	9.83164	15.8756	19.8262	13.2974	15.6555
6.56_288.2896m/z	288.29	6.56365	pos	Heptadecanoic acid	HMDB02259	Lipids and lipid-like molecules	Fatty Acyls	Fatty acids and conjugates	M+NH4	C17H34O2	52	61.6	-0.313952	953.783	961.168	971.087	1010.32	920.911	930.603	953.298	979.51	963.984	978.446	962.408	926.975	948.399	970.357	965.488	381.556	348.907	270.395	175.906	132.046	148.1	244.097	149.007	278.169	203.915	377.001	267.051	180.483	194.736	187.626	148.114	400.917	247.922	191.223	158.107	186.037
7.07_285.2067m/z	285.207	7.06978	neg	2-pentadecenoic acid	LMFA01030052	Lipids and lipid-like molecules	Fatty Acyls	Fatty Acids and Conjugates	M+FA-H	C15H28O2	52	62.9	-1.72595	15.8586	16.7961	15.8953	16.654	15.8832	16.0091	17.2961	16.0425	16.9789	17.2837	17.602	16.779	16.9866	16.1184	16.6367	6.98006	10.5773	9.06848	8.00336	10.3412	11.1166	11.0927	6.39571	11.923	10.2409	30.4752	39.3983	31.167	21.5223	36.9439	9.34749	55.2714	11.021	27.1478	30.9739	14.4448
7.66_319.2274m/z	319.227	7.66195	neg	5,6-Epoxy-8,11,14-eicosatrienoic acid	HMDB02190	Lipids and lipid-like molecules	Fatty Acyls	Fatty acids and conjugates	M-H	C20H32O3	51.9	63.8	-1.59877	95.3304	97.2713	98.3395	100.663	103.497	100.247	101.348	102.446	102.43	104.398	110.166	103.207	99.9023	100.81	99.2644	19.2498	128.112	76.9596	164.81	9.60481	43.2375	46.5938	14.1957	75.5605	17.4386	31.8295	13.7204	40.2891	23.42	24.3665	125.088	14.3125	62.9732	16.4367	16.1595	30.9516
4.67_253.0500m/z	253.05	4.66505	neg	Daidzein	HMDB03312	Phenylpropanoids and polyketides	Isoflavonoids	Isoflav-2-enes	M-H	C15H10O4	51.7	64.4	-2.53151	5.5602	4.91208	5.31766	4.91088	5.31617	5.00831	4.93397	4.48612	5.06559	4.96565	5.82167	5.25081	4.77195	5.33395	4.61234	1.91466	3.79804	6.37911	1.73821	8.85631	11.4393	4.59251	4.62728	14.567	3.00574	7.33011	19.7559	25.7712	29.4326	23.1189	14.0899	48.901	4.30766	21.976	34.6322	8.64727
6.41_309.1308m/z	309.131	6.41223	pos	Hydroxytyrosol	HMDB05784	Benzenoids	Phenols	Tyrosols and derivatives	2M+H	C8H10O3	51.7	72.8	-7.86428	2.76619	2.70837	2.75708	2.87912	2.85178	2.82561	2.50824	2.92187	2.76665	2.51947	2.82032	2.72565	2.61031	3.11179	3.12155	3.3814	2.78126	2.73713	2.70701	3.0721	2.77965	2.97861	2.59892	2.82485	3.20247	2.63188	3.7954	2.34356	2.78159	2.80718	3.1635	3.21225	2.79603	2.81652	2.96027	2.75632
6.03_408.2870n	407.28	6.03135	neg	Cholic acid	HMDB00619	Lipids and lipid-like molecules	Steroids and steroid derivatives	Bile acids, alcohols and derivatives	M-H, M+FA-H	C24H40O5	51.5	63.6	-1.44551	106.619	99.0628	105.261	108.386	107.623	106.191	103.413	108.694	108.82	108.077	103.915	106.733	105.407	103.176	103.868	7.82999	18.8776	2.4652	7.4033	3.65212	18.9583	5.57735	2.98529	19.5416	40.3879	97.5429	141.135	42.2047	23.6347	15.5368	24.981	8057.35	3.83161	9.11615	154.854	6.45452
6.17_473.3269m/z	473.327	6.169	neg	1alpha,25-dihydroxy-18-methylidenevitamin D3	LMST03020321	Lipids and lipid-like molecules	Sterol Lipids	Secosteroids	M+FA-H	C28H44O3	51.5	63.6	-0.756885	3.1924	3.01201	3.78501	3.29825	3.0618	2.88438	3.00654	2.7179	3.06543	2.87551	3.19939	2.64024	3.36407	3.00048	2.86943	0.848238	1.72094	3.73932	3.57593	3.00753	8.11215	6.69742	1.18524	8.03171	16.2659	8.98738	1.015e-10	1.015e-10	18.7788	3.74562	4.66887	4.48768	0.797655	23.8273	19.2511	13.0317
7.00_282.2792m/z	282.279	6.99773	pos	Sphingosine	HMDB00252	Organic nitrogen compounds	Organonitrogen compounds	Amines	M+H-H2O	C18H37NO2	51.5	58.7	0.341269	42.594	34.6163	30.3382	43.8498	44.3855	41.9601	40.1804	32.7558	27.6555	30.5295	30.412	31.2411	35.8636	36.6182	36.6495	22.3432	21.9653	25.8354	24.0713	22.7778	19.2717	28.1089	22.7192	50.6038	26.2168	36.6103	26.6012	30.9154	27.0757	29.37	31.175	30.3479	30.4363	32.6317	36.3401	29.6864
7.17_517.3166n	518.324	7.1679	pos	LysoPC(18:3(9Z,12Z,15Z))	HMDB10388	Lipids and lipid-like molecules	Glycerophospholipids	Glycerophosphocholines	M+H, M+Na	C26H48NO7P	51.5	64.4	-0.481396	325.377	313.877	307.935	337.647	324.23	315.59	324.04	319.223	304.589	305.942	301.987	304.074	301.366	299.356	297.53	265.708	381.193	315.008	465.384	219.298	305.12	258.181	257.604	313.938	345.39	318.839	161.05	150.57	250.139	221.183	235.375	168.709	180.073	215.57	228.013	299.263
8.51_554.3827m/z	554.383	8.50752	neg	PC(O-18:0/0:0)	LMGP01060014	Lipids and lipid-like molecules	Glycerophospholipids	Glycerophosphocholines	M+FA-H	C26H56NO6P	51.5	61.3	-0.0940339	22.9562	22.8527	22.5429	22.9225	23.3843	23.7693	21.9094	22.9142	21.5693	20.8059	22.7543	23.684	20.9965	22.983	22.0262	17.2132	19.4456	17.529	18.7128	22.5074	18.2668	17.468	15.7685	28.9837	20.3728	13.5902	9.76756	14.8012	13.0274	11.0333	14.6399	13.4615	14.331	12.8571	15.2535	14.7014
6.03_354.2549n	355.263	6.03343	pos	delta2-THA	LMFA01030852	Lipids and lipid-like molecules	Fatty Acyls	Fatty Acids and Conjugates	M+H-H2O, M+H	C24H34O2	51.4	61.1	-2.71529	19.0898	19.9329	19.765	18.0841	19.1163	19.9856	19.1732	20.3716	20.2484	19.8859	18.5543	19.6995	18.7035	21.3033	19.4227	2.4998	3.9244	0.901984	2.4246	1.45409	4.58903	1.87018	1.18775	4.7504	9.47416	19.1285	26.3363	10.0703	6.38611	4.69172	5.71136	1714.09	0.925361	3.31236	33.2926	3.02049
6.26_406.2716n	405.264	6.2589	neg	3alpha,7beta-Dihydroxy-12-oxo-5beta-cholan-24-oic Acid	LMST04010177	Lipids and lipid-like molecules	Sterol Lipids	Bile acids and derivatives	M-H, M+FA-H	C24H38O5	51.3	62.1	-0.864851	15.5412	15.1696	15.8201	16.2825	15.4088	16.0827	16.6087	15.5224	16.2369	15.9038	16.5581	16.329	15.8254	15.3958	14.8872	0.50101	3.16368	0.10601	0.856474	0.21219	7.28903	1.26563	0.199195	6.19811	21.8611	12.8602	20.4026	6.86263	2.87652	3.14057	8.29366	2006.45	0.422868	1.06829	39.918	5.85481
7.36_524.2779m/z	524.278	7.35887	neg	PE(22:6(4Z,7Z,10Z,13Z,16Z,19Z)/0:0)	LMGP02050013	Lipids and lipid-like molecules	Glycerophospholipids	Glycerophosphoethanolamines	M-H	C27H44NO7P	51.3	63.2	-0.725814	2146.09	2161.78	2204.69	2187.2	2186.46	2136.72	2198.53	2307.27	2373.67	2337.09	2478.37	2220.64	2090.27	2119.53	2080.16	2609.72	2406.56	2325.03	2829.74	2272.77	2197.18	1847.72	2130.94	2633.51	2596.69	2796.75	2079.38	1706.48	2921.83	3271.32	2593.52	2683.94	2071.56	2492.89	1899.32	2262.38
7.83_540.3662m/z	540.366	7.829	pos	PS(O-20:0/0:0)	LMGP03060001	Lipids and lipid-like molecules	Glycerophospholipids	Glycerophosphoserines	M+H	C26H54NO8P	51.2	59.5	0.479432	75.999	75.4831	75.3515	78.0623	75.4573	75.8395	74.6368	77.7117	74.9694	74.2582	74.4666	75.6597	74.1392	73.048	74.8877	46.2924	57.4899	81.1453	76.2042	46.3853	61.0788	67.3311	73.4325	115.162	99.2327	74.425	61.4672	154.163	93.6883	123.063	71.0345	152.864	74.7628	101.43	84.4197	94.8863
6.84_135.0804m/z	135.08	6.83918	pos	2,6Z-Nonadien-4-olide	LMFA07040019	Lipids and lipid-like molecules	Fatty Acyls	Fatty esters	M+H-H2O	C9H12O2	50.9	58.4	-0.329826	3.95907	3.76305	3.78407	4.1131	3.95718	4.06199	3.704	3.57503	3.99539	3.47885	4.08702	3.92173	3.64698	4.08484	4.06593	3.43481	3.14875	4.26199	3.68461	4.23757	2.88225	3.14521	4.92839	4.01409	3.5057	3.87656	3.90259	5.53088	3.42502	2.82579	3.7837	3.97841	3.12901	3.42161	3.79074	4.54842
2.60_148.0524n	166.086	2.60422	pos	trans-Cinnamic acid	63104	Phenylpropanoids and polyketides	Cinnamic acids and derivatives	Cinnamic acids	M+H, M+NH4, M+H-H2O	C9H8O2	50.8	55.1	-0.458359	240.617	244.707	244.794	236.713	237.272	244.516	243.966	250.294	239.616	245.143	244.121	241.145	246.719	249.698	245.124	239.506	246.333	227.229	224.497	275.354	241.416	237.126	241.839	243.493	228.733	228.776	290.291	298.298	282.581	317.657	220.427	269.708	254.716	301.387	320.406	278.827
3.10_117.0552m/z	117.055	3.09743	neg	2-Hydroxy-3-methylbutyric acid	HMDB00407	Lipids and lipid-like molecules	Fatty Acyls	Fatty acids and conjugates	M-H	C5H10O3	50.8	61.9	-4.54682	3.44901	3.15164	3.72142	3.57368	3.55714	3.71505	4.00561	3.7695	4.23288	4.02005	4.08962	3.63308	4.02747	4.02288	3.5954	1.88192	1.7881	1.69696	1.32619	2.87669	1.81968	2.02009	2.29125	2.29652	1.54886	6.18666	5.99093	9.52723	5.09213	5.76383	5.69465	4.94416	4.3857	2.62131	3.47341	2.86312
1.30_121.0646m/z	121.065	1.30438	pos	p-Tolualdehyde	66526	Benzenoids	Benzene and substituted derivatives	Benzoyl derivatives	M+H	C8H8O	50.7	57.7	-1.81171	5.31735	5.39301	5.13377	4.94237	5.30961	5.65678	5.36063	5.66725	5.0823	5.1981	4.58741	4.99184	5.06936	5.04662	5.01869	3.80011	4.10351	4.12949	4.43498	3.80991	4.34167	4.3987	5.19443	5.96501	5.08919	4.12772	6.06191	6.18946	3.74258	6.89325	3.90859	4.78337	4.58747	7.56676	8.77853	4.46945
1.30_164.0472n	165.054	1.30438	pos	Phenylpyruvic acid	HMDB00205	Benzenoids	Benzene and substituted derivatives	Phenylpyruvic acid derivatives	M+H, M+NH4, M+H-H2O	C9H8O3	50.6	54.6	-0.884897	576.594	584.708	586.778	573.505	579.158	576.053	577.66	607.81	580.294	581.722	577.285	568.865	591.165	584.629	583.895	375.43	510.402	465.727	496.725	470.709	517.966	528.913	550.985	649.507	550.297	484.994	675.551	699.507	408.458	709.183	467.966	492.562	491.925	839.473	967.225	525.21
3.06_173.0808m/z	173.081	3.0571	pos	Gamma-Butyrolactone	HMDB00549	Organoheterocyclic compounds	Lactones	Gamma butyrolactones	2M+H	C4H6O2	50.5	56.8	-0.443783	5.51279	5.51996	5.45378	5.28615	5.51624	5.40008	5.84867	5.65258	5.41186	5.28661	5.46408	5.58101	5.53125	4.81302	5.31749	13.4361	4.94752	7.47294	4.81777	11.1161	12.5629	8.36428	10.7594	11.583	12.2339	7.78104	4.46766	1.8648	16.7568	10.8607	5.50128	6.17948	8.93647	4.62382	17.6914	15.7888
3.16_203.0820m/z	203.082	3.15948	neg	L-Tryptophan	HMDB00929	Organoheterocyclic compounds	Indoles and derivatives	Indolyl carboxylic acids and derivatives	M-H	C11H12N2O2	50.5	58.8	-2.95907	185.341	182.37	194.5	196.343	192.804	194.393	194.076	208.192	207.792	209.074	212.092	206.405	198.946	203.677	195.187	164.69	180.001	202.978	188.935	254.147	215.884	190.668	256.574	273.958	182.49	160.4	112.037	215.002	198.502	201.793	139.349	204.058	176.119	210.833	158.251	232.641
8.09_484.3393n	507.33	8.08885	pos	(25S)-5alpha-cholestan-3beta,4beta,6alpha,8beta,15alpha,16beta,26-heptol	LMST01010328	Lipids and lipid-like molecules	Sterol Lipids	Sterols	M+H, M+Na, M+NH4	C27H48O7	50.5	60.5	-1.50486	601.255	611.633	614.436	590.502	597.186	607.089	610.243	609.109	616.698	615.025	616.91	632.427	638.122	642.322	637.815	682.242	605.044	619.538	626.704	623.796	616.732	667.037	628.387	581.574	619.617	617.883	667.74	652.053	644.83	611.392	634.692	660.607	627.06	610.989	625.603	635.455
7.37_327.2325m/z	327.233	7.36575	neg	Docosahexaenoic acid	HMDB02183	Lipids and lipid-like molecules	Fatty Acyls	Fatty acids and conjugates	M-H	C22H32O2	50.4	55.7	-1.35721	24.185	22.8816	24.3653	23.6117	22.9276	23.6266	22.4313	21.7813	23.253	22.6028	23.3209	22.1597	20.7423	20.1545	20.0002	24.096	23.9351	24.0037	28.2287	21.027	21.1919	18.8072	22.1905	26.4416	26.6923	26.9571	20.1611	15.3915	27.9096	28.6333	24.0015	23.5959	19.0624	22.575	17.3192	20.9066
9.43_327.2900m/z	327.29	9.4284	neg	20-hydroxy-eicosanoic acid	LMFA01050075	Lipids and lipid-like molecules	Fatty Acyls	Fatty Acids and Conjugates	M-H	C20H40O3	50.4	66.2	-1.40303	0.829369	1.00486	0.938636	0.996614	0.432647	0.760549	0.665681	0.865437	0.983143	0.8672	0.739983	0.898928	0.970671	0.714114	1.08165	1.10723	0.380364	0.648354	0.492286	0.401159	0.353446	0.796886	0.894434	0.906929	0.555691	0.457457	0.0877198	0.374078	0.433464	0.246027	0.19392	0.405402	0.0743278	0.190685	0.414333	0.105707
6.58_471.3112m/z	471.311	6.5826	neg	(22E,24E)-1alpha,25-dihydroxy-22,23,24,24a-tetradehydro-24a-homovitamin D3	LMST03020314	Lipids and lipid-like molecules	Sterol Lipids	Secosteroids	M+FA-H	C28H42O3	50.3	55.3	-0.958928	14.2855	15.772	14.6097	16.0975	15.4909	15.7379	15.3066	16.575	16.0356	16.0591	15.74	16.0155	15.5936	16.3701	14.97	1.054	8.30867	8.40577	11.748	9.17014	10.8494	13.674	6.25254	11.1261	34.2691	28.7535	0.368156	1.29891	34.3825	20.544	111.624	24.1993	8.99625	66.4222	841.277	30.1539
6.94_682.3939n	705.383	6.93567	pos	Fusicoccin A	LMPR0104350004	Lipids and lipid-like molecules	Prenol lipids	Isoprenoids	M+NH4, M+Na, M+H	C36H58O12	50.3	55.6	1.51492	49.0889	49.0735	50.1882	49.8949	50.3453	48.5942	47.5214	49.6727	48.2648	51.3143	51.501	50.6247	50.9402	52.9841	52.1223	56.341	48.5943	50.7996	52.0958	50.2733	52.3954	56.1387	50.6368	50.2595	50.1012	50.2647	52.9569	55.299	54.3722	51.0121	49.6757	55.5529	50.933	49.5683	52.5566	52.0182
5.87_857.6747m/z	857.675	5.86805	neg	SM(d18:2/24:0)	LMSP03010081	Lipids and lipid-like molecules	Sphingolipids	Phosphosphingolipids	M+FA-H	C47H93N2O6P	50.2	56.1	-0.774805	361.195	387.769	234.149	334.429	365.282	294.156	437.589	444.861	425.389	455.651	351.241	431.076	289.775	357.255	291.828	486.896	354.207	434.504	244.679	372.007	391.962	429.518	280.842	359.267	370.513	346.914	263.647	418.048	386.383	222.369	451.919	496.912	334.111	284.454	306.95	320.062
6.36_372.2666n	355.263	6.35718	pos	3alpha-Hydroxy-5beta-chola-7,9(11)-dien-24-oic Acid	LMST04010330	Lipids and lipid-like molecules	Sterol Lipids	Bile acids and derivatives	M+H-H2O, M+H	C24H36O3	50.2	54.4	0.314839	176.21	176.903	177.846	173.834	176.22	176.09	178.695	177.665	175.889	176.176	181.654	175.654	176.458	180.024	175.135	7.22772	12.6003	2.42249	10.1026	0.96308	38.4708	6.63201	16.8439	29.3009	97.379	366.728	258.277	164.042	8.43846	31.9181	35.8741	12143.2	3.73189	24.0556	636.56	35.4626
6.41_831.6599m/z	831.66	6.41042	neg	SM(d18:1/22:0)	LMSP03010006	Lipids and lipid-like molecules	Sphingolipids	Phosphosphingolipids	M+FA-H	C45H91N2O6P	50.2	62.5	0.227577	235.701	163.688	94.3099	263.904	137.259	125.691	282.75	325.072	294.49	277.16	135.04	415.887	284.812	223.419	371.899	183.313	128.305	240.552	136.985	152.262	122.537	280.072	239.346	200.537	200.362	148.32	258.613	116.805	249.288	109.942	145.377	202.011	163.275	185.809	132.435	270.336
6.71_536.3339m/z	536.334	6.70828	pos	PS(20:0/0:0)	LMGP03050012	Lipids and lipid-like molecules	Glycerophospholipids	Glycerophosphoserines	M+H-H2O	C26H52NO9P	50.2	61.3	-1.47581	6.4823	6.97786	7.28803	6.18047	6.27905	6.82649	6.6432	6.5394	6.84608	8.03414	7.73248	7.09958	7.62435	8.01707	7.5686	0.500287	5.39832	4.23568	1.76635	2.69974	2.81035	3.10559	0.96287	4.10576	4.65997	5.6245	1.93194	6.93119	7.501	9.38647	3.58686	5.71133	5.08086	6.50193	6.82092	3.19119
7.63_502.2937m/z	502.294	7.62755	neg	PE(20:3(8Z,11Z,14Z)/0:0)	LMGP02050022	Lipids and lipid-like molecules	Glycerophospholipids	Glycerophosphoethanolamines	M-H	C25H46NO7P	50.2	58.5	-0.506819	123.548	121.127	125.818	122.427	124.593	123.919	123.103	128	127.979	125.959	129.458	128.081	117.655	118.177	115.666	163.59	140.716	102.432	120.929	120.226	98.9028	99.6355	98.4338	128.208	118.068	152.952	96.9505	72.2808	155.234	167.667	143.718	84.7408	117.473	186.063	132.565	170.798
7.83_563.3508m/z	563.351	7.829	pos	1alpha,25-dihydroxy-25,25-diphenyl-26,27-dinorvitamin D3	LMST03020543	Lipids and lipid-like molecules	Sterol Lipids	Secosteroids	M+Na	C37H48O3	50.2	68.5	2.27728	4.35717	4.61407	4.41361	4.39267	4.32397	4.78732	3.92472	4.22082	5.44238	4.69512	3.29611	4.51271	3.79959	4.32677	3.8913	3.76438	3.14872	5.1883	5.1715	3.00714	3.8274	4.28832	4.8396	5.64032	6.86586	4.83059	5.18506	9.33951	5.36857	8.12026	4.91685	9.79888	4.31086	6.19416	5.05154	7.23285
3.17_118.0649m/z	118.065	3.16722	pos	Indole	286	Organoheterocyclic compounds	Indoles and derivatives	Indoles	M+H	C8H7N	50.1	53.5	-1.55654	53.6451	54.5634	54.56	51.7114	54.045	53.089	55.7352	55.0525	53.7384	55.2022	54.2471	53.2932	54.7283	54.378	55.2789	44.117	47.7087	52.5298	49.8775	67.6076	58.3268	51.5122	65.4948	72.8634	51.4966	42.577	33.2859	60.1438	53.7122	52.4912	38.5639	49.8344	51.4045	58.1808	45.7484	63.1972
7.24_311.1500m/z	311.15	7.24373	pos	L-Histidine	HMDB00177	Organic acids and derivatives	Carboxylic acids and derivatives	Amino acids, peptides, and analogues	2M+H	C6H9N3O2	50.1	71.7	12.0957	2.02981	2.31383	2.45674	2.26939	1.67845	1.81708	2.35432	2.21049	2.49301	2.69425	2.42923	2.26331	1.90261	2.27567	1.99335	3.30745	3.35079	1.97187	2.77553	2.3372	2.96714	2.44944	3.2778	3.6401	2.16459	0.813843	0.566654	0.671431	1.09608	0.393763	1.23863	0.258866	0.825969	0.528605	0.632865	1.35133
3.10_157.0835m/z	157.083	3.0984	pos	Suberic acid	HMDB00893	Lipids and lipid-like molecules	Fatty Acyls	Fatty acids and conjugates	M+H-H2O	C8H14O4	50	67.4	-13.9357	53.023	54.179	53.9511	50.9619	52.3574	52.713	56.0597	54.83	51.7674	55.5248	53.6821	55.1453	53.6812	57.0491	55.6311	56.4716	55.2477	51.4584	49.1625	52.1962	51.9673	51.023	51.1152	48.5991	48.8996	52.7016	56.2654	57.0725	46.2295	49.0446	54.8667	53.0426	51.2505	49.0311	47.4834	51.7725
8.51_509.3850n	510.392	8.50868	pos	2-O-ethyl PAF C-16	62939	Unclassified	Unclassified	Unclassified	M+H, M+Na	C26H56NO6P	50	54.3	0.880128	236.698	231.668	229.569	241.965	237.944	236.7	230.185	232.537	229.735	229.183	226.823	232.784	227.696	231.557	224.527	191.016	217.411	211.756	209.258	226.449	182.189	197.547	181.624	281.087	220.52	160.054	133.71	163.92	173.106	145.84	177.498	150.211	170.659	157.739	176.347	165.672
1.44_130.0496m/z	130.05	1.43515	pos	Pyroglutamic acid	HMDB00267	Organic acids and derivatives	Carboxylic acids and derivatives	Amino acids, peptides, and analogues	M+H	C5H7NO3	49.9	53	-2.00263	36.7387	38.8395	40.0806	34.8683	37.0698	37.9163	37.1005	40.468	38.7851	39.9276	41.1419	39.3703	41.0183	40.5352	39.9706	24.3229	66.5634	71.1336	81.633	52.9323	125.963	136.494	30.5396	101.638	187.538	13.3709	24.1255	6.39725	16.8291	45.1314	41.8092	11.5126	70.8795	45.8316	79.9876	117.292
8.39_435.3114m/z	435.311	8.3904	neg	1alpha,25-dihydroxy-3-deoxy-19-nor-22-oxavitamin D3	LMST03020566	Lipids and lipid-like molecules	Sterol Lipids	Secosteroids	M+FA-H	C25H42O3	49.9	57.1	-0.423182	0.950122	0.539805	0.407993	0.648984	0.487849	0.591041	0.532869	0.475878	0.107595	0.869579	0.605085	0.477224	0.515378	0.463347	0.466346	0.318336	0.503991	0.394591	0.590647	0.367561	0.996744	0.462246	0.851654	1.36164	0.648218	3.16876	2.99912	2.72397	1.69918	3.41891	1.78092	4.85977	1.02616	2.61047	3.24816	0.0856858
7.36_482.2430n	505.233	7.36083	pos	PA(22:6(4Z,7Z,10Z,13Z,16Z,19Z)/0:0)	LMGP10050019	Lipids and lipid-like molecules	Glycerophospholipids	Glycerophosphates	M+H-H2O, M+Na	C25H39O7P	49.8	54.7	-0.645107	13.3456	13.3878	12.9389	13.3807	12.2677	13.2514	14.4828	13.6628	12.7011	12.841	12.5508	13.5277	12.0943	12.9321	11.9185	15.7784	14.6106	13.3178	16.8921	13.3164	11.6837	11.0324	11.8092	16.1314	14.4568	17.4402	13.1236	10.6224	17.7781	21.2626	15.1446	15.8191	12.7431	16.5873	12.8724	14.67
1.44_612.1517n	307.083	1.43515	pos	Oxidized glutathione	HMDB03337	Organic acids and derivatives	Carboxylic acids and derivatives	Amino acids, peptides, and analogues	M+2H, M+H	C20H32N6O12S2	49.7	51	-0.375625	1334.17	1394.79	1438.76	1322.1	1353.84	1321.99	1338.77	1473.75	1397.88	1441.54	1441.88	1376.38	1435.38	1462.49	1420.41	980.942	2397.74	2569.97	2928.76	1851.48	4404.05	5000.58	1160.15	3598.6	6675.52	556.21	1022.83	309.759	697.222	1626.06	1495.99	461.028	2510.86	1680.65	2720.88	4054.63
11.57_530.3584m/z	530.358	11.5748	pos	LysoPC(P-18:0)	HMDB13122	Lipids and lipid-like molecules	Glycerophospholipids	Glycerophosphocholines	M+Na	C26H54NO6P	49.7	61.9	0.539549	5.81223	5.83144	5.66215	6.58978	4.48211	5.83642	6.34061	5.23478	5.57485	6.17053	5.66843	4.89203	4.74082	5.76028	4.19112	6.80276	5.07113	6.50649	6.54133	4.2284	6.52161	7.91902	7.84535	5.75337	7.31741	8.8117	6.16746	7.44514	8.96851	6.92896	6.40554	9.17199	4.71616	8.49729	7.9923	5.2539
8.07_595.3793m/z	595.379	8.07498	pos	4-Keto-4'-hydroxyalloxanthin	LMPR01070077	Lipids and lipid-like molecules	Prenol lipids	Isoprenoids	M+H	C40H50O4	49.7	66	1.81515	492.085	489.671	488.789	495.154	491.515	493.018	488.654	489.907	488.069	488.706	488.474	492.256	476.478	495.602	487.664	555.633	499.366	509.895	515.806	513.292	510.309	564.716	517.118	476.666	520.481	524.48	547.941	536.628	541.389	499.325	519.636	539.473	511.746	514.599	505.973	494.036
8.02_540.3669m/z	540.367	8.01825	neg	PE(O-20:0/0:0)	LMGP02060005	Lipids and lipid-like molecules	Glycerophospholipids	Glycerophosphoethanolamines	M+FA-H	C25H54NO6P	49.6	53.4	-0.404271	0.99465	1.23612	0.986987	1.16552	1.12986	1.09893	1.06545	0.964948	1.07726	1.0089	1.17758	0.997093	0.845655	0.979479	0.853101	0.350079	0.485632	0.767334	0.894181	0.523185	0.302041	0.466829	0.323124	0.445214	0.660541	0.296356	0.171459	0.342971	0.47211	0.105418	0.0951938	0.0591311	0.198507	0.138049	0.509536	0.484626
7.32_575.3592m/z	575.359	7.32445	neg	Trillin	LMST01080094	Lipids and lipid-like molecules	Sterol Lipids	Sterols	M-H	C33H52O8	49.5	57.2	0.374745	4.08638	4.95136	4.91423	4.00936	4.67304	4.24711	4.43595	4.70413	4.59965	4.22903	4.74329	3.93249	3.80348	4.89852	4.78626	0.235382	2.58428	9.63595	8.83682	1.015e-10	5.51628	4.34869	3.35527	11.8209	8.84682	2.58278	0.944112	2.00236	4.07022	5.02515	7.71478	2.67745	7.80544	5.95485	5.29036	6.73887
7.40_501.2855n	502.293	7.40213	pos	PE(20:4(5Z,8Z,11Z,14Z)/0:0)	LMGP02050009	Lipids and lipid-like molecules	Glycerophospholipids	Glycerophosphoethanolamines	M+H, M+Na, M+H-H2O	C25H44NO7P	49.5	53.4	-0.134662	3268.79	3326.48	3325.47	3227.4	3208.01	3304.33	3335.41	3298.63	3402.54	3291.5	3309.22	3191.31	3226.18	3263.17	3198.31	3702.33	3108.94	3123.28	3405.81	2702.09	2625.99	2599.51	2872.63	3346.06	3395.29	3856.01	3120.15	3230.67	3847.51	4101.55	3295.31	2905.69	3040.37	3782.24	2764.06	3892.43
7.68_453.2855n	454.293	7.6845	pos	PE(16:0/0:0)	LMGP02050002	Lipids and lipid-like molecules	Glycerophospholipids	Glycerophosphoethanolamines	M+H, M+Na	C21H44NO7P	49.5	48.8	-0.0919886	465.731	456.77	450.476	466.613	466.665	464.322	465.326	454.649	451.805	447.75	447.7	448.646	442.548	446.198	438.13	906.196	613.798	593.226	631.946	685.199	561.964	571.975	593.421	716.15	624.082	587.19	498.033	503.542	535.628	609.311	471.204	544.889	433.787	579.991	519.208	558.155
8.14_455.3166m/z	455.317	8.13537	neg	(25R)-12alpha-hydroxy-24R,26R-dimethyl-26,27-cyclo-cholest-4-en-3,6-dione	LMST01100012	Lipids and lipid-like molecules	Sterol Lipids	Sterols	M-H	C29H44O4	49.3	53.6	-0.121293	0.909883	0.842953	0.951543	0.908718	0.824639	1.01654	0.888021	0.826729	0.990453	0.757224	0.748284	0.64669	1.11003	0.683979	0.767678	1.015e-10	0.00392594	0.576965	0.517091	0.39523	0.718101	0.245603	1.015e-10	1.21781	2.3047	4.32708	1.20204	3.42737	13.9926	7.0967	2.59543	6.67954	0.556785	3.31404	13.7917	1.015e-10
8.67_433.3319m/z	433.332	8.67283	neg	3alpha,7alpha,12alpha-trihydroxy-5beta-cholestan-26-al	LMST04030164	Lipids and lipid-like molecules	Sterol Lipids	Bile acids and derivatives	M-H	C27H46O4	49.3	54.4	-0.99461	0.973043	1.49124	1.24427	1.24145	1.46193	1.38543	1.33096	1.35446	1.49164	1.42019	1.03645	1.16229	1.38287	0.908498	1.34445	1.33719	1.57979	1.39825	0.463804	2.23839	0.930773	0.421023	1.015e-10	2.30735	0.311398	3.78009	1.78918	1.78824	5.74917	8.25807	5.35753	2.36528	4.80447	5.69005	3.94585	3.38557
1.30_119.0490m/z	119.049	1.30438	pos	Phenylacetic acid	HMDB00209	Benzenoids	Benzene and substituted derivatives	Unclassified	M+H-H2O	C8H8O2	49.2	48.2	-0.953329	79.4809	81.1881	81.6992	78.3357	80.3638	80.2232	79.001	85.3954	80.9477	80.3733	80.0803	78.0087	81.8282	80.5939	79.6541	52.2687	70.2517	64.6722	69.451	64.3202	70.5635	75.4455	74.8276	92.2393	76.2398	66.8865	94.9524	99.4834	58.2481	101.223	64.9173	69.107	68.2099	120.829	144.303	72.0131
5.37_506.3610m/z	506.361	5.36755	pos	LysoPC(P-18:1(9Z))	HMDB10408	Lipids and lipid-like molecules	Glycerophospholipids	Glycerophosphocholines	M+H	C26H52NO6P	49.2	51.2	0.925002	224.742	242.224	246.745	233.432	174.539	212.428	278.569	177.862	274.431	267.83	266.855	167.613	187.813	161.742	322.124	263.786	258.464	177.737	269.795	232.358	236.112	223.383	199.048	174.212	159.047	145.122	223.072	180.582	155.484	227.693	209.524	230.641	223.445	331.729	252.23	261.191
5.72_423.2748m/z	423.275	5.72338	neg	Norchenodeoxycholic acid	LMST04060018	Lipids and lipid-like molecules	Sterol Lipids	Bile acids and derivatives	M+FA-H	C23H38O4	49.2	52.1	-1.00368	0.751575	0.516038	0.46845	0.311278	0.913318	0.802804	0.530242	0.692153	0.462818	0.457674	0.584572	0.542227	0.509094	0.498628	0.840237	1.015e-10	1.015e-10	1.015e-10	1.015e-10	1.015e-10	1.015e-10	1.015e-10	1.015e-10	1.015e-10	1.015e-10	0.778772	0.73006	1.11753	0.488947	0.070928	1.015e-10	178.429	1.015e-10	0.670362	6.37738	1.015e-10
5.83_501.3219m/z	501.322	5.83363	neg	(22S)-1alpha,22,25-trihydroxy-26,27-dimethyl-23,23,24,24-tetradehydrovitamin D3	LMST03020398	Lipids and lipid-like molecules	Sterol Lipids	Secosteroids	M+FA-H	C29H44O4	49.1	48.7	-0.490846	1.55886	1.74746	1.76653	1.84894	1.92362	1.64938	1.81002	1.33948	1.57607	1.62146	1.54683	2.00278	1.60753	1.78806	1.73484	0.0158515	1.03815	0.0904444	0.494978	1.015e-10	3.07255	0.917553	0.684358	1.26611	0.136652	1.015e-10	1.015e-10	1.015e-10	4.31905	6.14498	0.77992	4.08276	2.26827	16.4424	20.4995	3.82291
8.49_772.5842m/z	772.584	8.48805	pos	PC(15:0/20:2(11Z,14Z))	HMDB07946	Lipids and lipid-like molecules	Glycerophospholipids	Glycerophosphocholines	M+H	C43H82NO8P	49.1	64.7	-1.13734	1010.25	976.836	1040.22	1031.18	1027.22	982.283	1000.32	926.546	1054.18	920.847	1259.29	672.548	790.383	718.23	938.543	1221.73	909.562	860.407	1193.11	1060.74	1188.21	1259.47	1061.18	843.461	914.486	830.114	1341.95	983.555	1003.05	1098.59	1127	1446.47	1094.2	1119.3	1300.3	899.834
3.17_159.0682n	142.065	3.16722	pos	1-Acetylindole	34502	Unclassified	Unclassified	Unclassified	M+H-H2O, M+H	C10H9NO	49	50.9	-1.09381	15.7793	15.7447	15.4673	15.6837	15.8449	15.7379	15.8506	15.8295	15.7061	15.5993	14.7344	14.4074	15.8093	14.9393	16.2252	13.2043	13.7308	14.9867	14.8839	19.8067	17.0076	15.3589	18.89	22.0844	14.7427	12.3627	9.63942	17.0537	15.8386	15.1158	11.4401	15.1358	14.3454	16.5302	13.1162	17.8435
4.71_283.0608m/z	283.061	4.71328	neg	Glycitein	HMDB05781	Phenylpropanoids and polyketides	Isoflavonoids	Isoflav-2-enes	M-H	C16H12O5	49	52.7	-1.52375	1.43343	0.717783	1.11062	1.14319	0.824588	0.947203	1.01797	0.701858	0.712923	0.798051	1.4934	0.991367	0.876628	0.956997	0.711561	0.574277	0.794315	0.512877	1.32587	0.728747	2.51387	0.535815	1.77922	1.92101	0.466773	1.53932	4.5025	1.09143	4.69063	5.62736	3.60112	6.72694	0.421421	1.80223	3.03772	3.14136
6.46_105.0696m/z	105.07	6.4604	pos	2,4,6-octatrienal	LMFA06000036	Lipids and lipid-like molecules	Fatty Acyls	Fatty aldehydes	M+H-H2O	C8H10O	49	49.4	-1.99034	34.2692	33.1187	32.7126	35.0751	34.8373	32.664	34.5006	33.689	32.9218	31.8181	32.4215	33.0873	32.1166	32.266	31.4985	34.0853	20.0545	36.7828	37.3131	48.1328	21.4966	23.4189	47.1359	37.9038	24.8973	29.148	32.871	49.618	32.4802	22.8412	34.7691	44.2925	23.2747	34.6443	38.0293	45.7472
2.38_283.0679m/z	283.068	2.37628	neg	Xanthosine	HMDB00299	Nucleosides, nucleotides, and analogues	Purine nucleosides	Unclassified	M-H	C10H12N4O6	48.9	48.5	-1.92056	30.9556	30.1977	32.7406	32.4834	33.1147	31.9717	32.7905	33.5446	36.1666	32.7943	35.3277	34.7916	33.1857	35.0589	33.158	2.70234	26.5209	32.6098	58.241	17.3272	49.558	84.4479	26.4125	20.2303	70.2267	17.9543	34.0797	12.9972	3.85023	33.8275	4.35186	13.3245	19.4137	6.99253	37.3124	34.4719
6.36_391.2848m/z	391.285	6.36407	pos	Ursocholic acid	HMDB00917	Lipids and lipid-like molecules	Steroids and steroid derivatives	Bile acids, alcohols and derivatives	M+H-H2O	C24H40O5	48.9	50.5	1.22206	4.1519	4.43873	4.28318	3.71197	3.77349	4.22343	4.8987	4.62644	3.91478	4.53031	4.06121	4.02089	4.03664	4.21507	4.3892	0.440147	0.692011	1.015e-10	1.015e-10	0.263931	1.0945	0.072117	0.625917	0.712421	2.64585	8.966	6.60191	4.83487	0.446747	0.71613	1.00682	176.059	0.202723	0.49021	14.614	0.807763
7.09_391.2850m/z	391.285	7.09043	neg	Chenodeoxycholic acid	HMDB00518	Lipids and lipid-like molecules	Steroids and steroid derivatives	Bile acids, alcohols and derivatives	M-H	C24H40O4	48.9	49	-1.02769	39.934	40.3867	41.0115	41.3143	41.8786	42.294	40.6428	42.7656	42.0576	43.1578	46.1733	42.1666	40.8312	42.566	40.1989	2.26034	2.91759	2.9016	2.48995	7.24771	8.10036	1.7039	6.35669	8.95785	21.1503	67.8435	155.32	2.08882	58.7274	62.4603	10.9554	1792.7	3.34727	16.4964	227.379	47.403
7.46_233.1541m/z	233.154	7.46212	neg	8beta-Hydroxy-3-longipinen-5-one	LMPR0103490002	Lipids and lipid-like molecules	Prenol lipids	Isoprenoids	M-H	C15H22O2	48.9	49.5	-2.45783	30.759	31.4686	32.0389	29.1162	30.6304	32.5435	31.669	33.7508	34.8794	33.3691	36.3484	33.6714	34.2234	34.3171	35.9387	33.6145	29.809	31.366	31.3198	29.4557	31.3698	31.8647	30.8529	29.2823	31.2641	31.1004	28.4918	29.0526	32.8188	31.7729	30.0895	34.2051	28.4075	28.4331	29.3253	37.4829
7.25_478.2932m/z	478.293	7.24873	neg	PC(15:1(9Z)/0:0)	LMGP01050125	Lipids and lipid-like molecules	Glycerophospholipids	Glycerophosphocholines	M-H	C23H46NO7P	48.8	47.9	-1.53335	252.909	250.371	257.707	247.268	244.9	252.51	238.619	248.391	267.672	261.338	262.793	241.404	231.764	226.58	229.727	350.406	363.163	233.923	296.972	244.203	317.118	331.048	306.076	339.249	329.286	180.336	78.8432	97.2686	152.86	110.385	150.476	83.0048	155.024	111.891	127.045	194.196
7.64_297.2431m/z	297.243	7.64132	neg	6-keto stearic acid	LMFA02000243	Lipids and lipid-like molecules	Fatty Acyls	Octadecanoids	M-H	C18H34O3	48.8	48.7	-1.55287	39.5559	39.3618	40.3152	40.2003	41.6128	41.6687	40.3759	40.7622	41.0957	43.5055	43.3352	40.9559	39.4862	41.2599	42.1814	47.5042	47.2324	38.3746	37.6368	42.4883	28.5553	28.0486	28.6253	40.9665	39.7326	103.244	286.114	110.039	65.3	124.863	52.1551	85.3855	46.5782	124.12	55.6106	55.3094
2.38_151.0255m/z	151.026	2.37628	neg	Xanthine	HMDB00292	Organoheterocyclic compounds	Imidazopyrimidines	Purines and purine derivatives	M-H	C5H4N4O2	48.7	50.5	-4.09156	8.81191	8.91611	8.60313	8.98395	8.17712	8.6545	9.50549	9.34351	9.23477	9.80619	9.54199	9.54043	8.52883	9.45797	8.60763	0.348512	6.45952	8.4119	16.6759	3.25064	12.5849	24.6177	7.08621	5.33244	19.8816	5.00535	9.14476	4.10101	1.24432	8.84285	1.65324	4.5072	5.69972	2.28149	10.5044	9.40014
6.82_249.1849m/z	249.185	6.81853	pos	Myristoleic acid	HMDB02000	Lipids and lipid-like molecules	Fatty Acyls	Fatty acids and conjugates	M+Na	C14H26O2	48.7	69.5	10.5197	1.76533	1.7098	1.74375	1.93199	1.85786	1.7794	1.49204	1.6328	1.9841	1.66065	1.69743	1.6143	1.84382	1.73309	1.84321	0.737089	1.19	1.19491	1.11395	1.10579	1.22703	1.97379	0.871515	1.75352	1.38834	2.19795	4.3077	2.7463	3.16447	4.03252	1.85375	5.079	1.77162	3.05351	4.72618	1.94323
7.49_271.2274m/z	271.227	7.48965	neg	16-hydroxy hexadecanoic acid	58386	Lipids and lipid-like molecules	Fatty Acyls	Fatty acids and conjugates	M-H	C16H32O3	48.7	51.1	-1.61427	1.97307	2.46168	2.18758	2.3746	2.2538	2.59576	2.24707	1.84722	2.15907	2.25287	2.1232	2.15694	2.56369	2.35422	2.5415	5.79915	3.57075	2.70843	2.89422	1.98911	2.05605	2.59928	2.28991	2.88364	2.32819	1.51685	1.53692	1.10755	1.71517	1.5258	1.35277	0.971971	1.05125	1.16714	1.23484	1.63251
7.57_512.3355m/z	512.335	7.5655	neg	PE(O-18:0/0:0)	LMGP02060003	Lipids and lipid-like molecules	Glycerophospholipids	Glycerophosphoethanolamines	M+FA-H	C23H50NO6P	48.7	52.6	-0.605411	1.84242	1.24522	2.17836	1.35865	2.34355	2.03672	1.8331	1.95758	1.67709	2.14855	1.77761	1.4895	1.59916	1.78719	1.83377	0.764061	2.60315	2.05993	1.89899	2.72695	2.33978	2.36043	2.12917	3.10951	1.98921	2.60804	1.20876	2.72063	1.7236	0.95283	1.84315	1.5183	2.08591	1.61926	2.67946	1.91591
6.45_499.3063m/z	499.306	6.4517	neg	Coenzyme Q4	LMPR02010003	Lipids and lipid-like molecules	Prenol lipids	Quinones and hydroquinones	M+FA-H	C29H42O4	48.6	44.7	-0.47423	10.6541	12.1885	11.4291	10.8926	10.4574	11.557	10.9328	11.1855	11.5719	11.8854	12.7885	11.9555	10.7666	11.3594	11.197	0.761407	5.68903	2.19556	6.63462	0.36131	7.01273	7.72885	1.59815	3.63562	3.8208	2.66732	0.647156	1.27715	26.4401	33.6817	5.2567	15.2124	61.5558	19.587	183.539	15.756
6.94_506.2887n	529.286	6.93567	pos	14-O-(alpha-L-rhamnopyranosyl)-7S,14R-dihydroxy-7,9,13,17-tetramethyl-2E,4E,8E,10E,12E,16E-octadecahexaenoic acid	LMFA13030009	Lipids and lipid-like molecules	Fatty Acyls	Fatty acyl glycosides	M+NH4, M+Na	C28H42O8	48.6	49.9	1.44139	24.5783	24.7836	25.4032	24.923	24.2836	23.6067	25.4998	24.3351	24.6717	25.8049	26.8011	22.9636	24.129	25.6924	24.3441	25.8321	24.4891	24.6276	25.0291	27.4738	26.1198	26.5553	23.8285	23.0661	22.5223	26.0339	27.2351	25.6405	25.3579	24.3946	26.31	27.3382	28.0508	25.6825	25.8046	24.6243
6.03_389.2680m/z	389.268	6.03343	pos	3alpha,9alpha-Dihydroxy-11-oxo-5beta-cholan-24-oic Acid	LMST04010291	Lipids and lipid-like molecules	Sterol Lipids	Bile acids and derivatives	M+H-H2O	C24H38O5	48.5	48.2	-1.61945	4.61424	4.51221	4.70237	5.08583	5.07987	4.01413	4.27712	4.94477	4.94134	4.38368	4.53969	4.4454	4.02002	5.08387	5.147	0.780619	0.342032	0.33733	1.39987	1.36485	2.04225	0.428633	0.766512	3.48462	10.3501	2.70417	2.20431	4.98842	2.61927	0.545501	0.47005	297.944	0.472407	1.5789	9.53138	0.815128
8.51_494.3613m/z	494.361	8.50752	neg	PC(O-17:0/0:0)	LMGP01060013	Lipids and lipid-like molecules	Glycerophospholipids	Glycerophosphocholines	M-H	C25H54NO6P	48.5	49.7	-0.698649	8.9609	8.94481	7.58809	8.14606	8.26513	9.28424	8.03328	7.08016	7.88405	7.70722	8.44523	8.12868	6.64767	7.84975	7.66449	5.90943	6.15752	5.95703	6.39706	7.09263	6.34916	5.73535	5.40358	10.0657	7.07102	3.67493	2.60049	4.2152	3.92279	3.59963	4.3674	3.95594	4.91861	4.01802	5.1018	4.51957
9.23_381.2981m/z	381.298	9.22947	pos	MG(18:0/0:0/0:0)[rac]	LMGL01010003	Lipids and lipid-like molecules	Glycerolipids	Monoradylglycerols	M+Na	C21H42O4	48.5	49.1	1.62472	2.71318	2.84149	2.94652	2.78512	3.25787	2.93069	1.87904	2.95007	3.3749	3.07275	2.38835	3.56096	1.92364	2.27936	2.94323	3.11751	2.59436	3.00297	3.12346	3.34405	3.02111	2.5797	2.67563	3.30227	3.07659	3.53597	2.44091	3.25925	2.85297	2.35058	2.87654	2.46423	3.04891	2.94553	2.9976	3.15966
8.38_417.3005m/z	417.3	8.38352	neg	(24S)-1alpha,24-dihydroxy-22-oxavitamin D3	LMST03020058	Lipids and lipid-like molecules	Sterol Lipids	Secosteroids	M-H	C26H42O4	48.4	54.4	-1.32575	1.42544	1.49995	1.08786	1.61141	1.24842	1.74953	1.20687	0.78145	1.41674	1.41194	1.03682	1.37338	1.03651	1.16927	0.922381	1.34247	1.44521	2.24538	3.86165	1.72801	2.6213	2.79619	4.11483	4.617	2.72425	5.40841	3.128	3.94371	5.14263	3.53371	4.91144	8.75335	3.79433	3.89779	4.86531	0.203186
0.93_167.0205m/z	167.021	0.9274	neg	Uric acid	HMDB00289	Organoheterocyclic compounds	Imidazopyrimidines	Purines and purine derivatives	M-H	C5H4N4O3	48.3	47.2	-3.32556	377.766	485.85	446.199	438.861	422.079	468.597	488.314	485.054	523.83	526.208	630.745	573.905	509.74	593.117	545.061	301.532	412.404	404.391	407.543	320.684	482.215	521.544	442.382	395.671	492.724	237.142	305.439	293.964	244.574	338.087	381.898	312.026	445.036	244.458	432.064	598.532
7.59_838.5613m/z	838.561	7.58615	neg	PC(15:0/22:5(4Z,7Z,10Z,13Z,16Z))	HMDB07956	Lipids and lipid-like molecules	Glycerophospholipids	Glycerophosphocholines	M+FA-H	C45H80NO8P	48.3	56.6	1.23551	1.80003	1.22248	2.20456	1.22672	1.72918	1.89468	2.20468	0.983134	1.33279	1.34603	2.86413	1.58078	3.12737	1.64265	1.85854	0.217873	2.53845	0.965428	3.10034	0.28482	0.642439	0.446411	1.10142	1.67613	0.176873	0.218422	0.353566	0.599972	0.397413	1.9675	1.3129	0.939712	0.464119	1.015e-10	0.161296	0.220474
2.25_393.2070m/z	393.207	2.25303	pos	Kazinol B	LMPK12020241	Lipids and lipid-like molecules	Polyketides	Flavonoids	M+H	C25H28O4	48.2	68.3	2.50902	1.19742	1.21386	1.32627	1.2387	1.32048	1.31105	0.919449	1.39701	1.0637	1.37811	1.46625	1.051	1.54873	1.44308	0.842803	0.610149	0.47328	0.626312	0.821941	1.16991	0.486747	0.932598	1.61352	1.26771	0.833099	2.04894	1.84226	1.64451	3.55945	2.77694	2.04439	2.81944	1.71098	3.98816	4.8206	2.46297
7.08_389.2689m/z	389.269	7.08355	neg	plastoquinol-1	LMPR02010037	Lipids and lipid-like molecules	Prenol lipids	Quinones and hydroquinones	M+FA-H	C23H36O2	48.2	49.7	-2.50569	3.98129	3.6936	4.26461	3.85262	4.06021	3.75123	3.83779	4.00438	4.32628	3.96539	4.9383	4.36625	6.18703	5.12945	4.44406	1.015e-10	1.015e-10	1.015e-10	1.015e-10	1.015e-10	0.0578947	1.015e-10	1.015e-10	0.103332	0.683649	2.4817	9.57327	1.015e-10	1.92183	4.02086	1.03271	338.634	0.0892065	0.513213	14.9557	2.60118
11.57_492.3455m/z	492.345	11.5748	pos	PC(O-1:0/16:0)	LMGP01020004	Lipids and lipid-like molecules	Glycerophospholipids	Glycerophosphocholines	M+H-H2O	C25H52NO7P	48.1	44	1.25402	18.7928	18.5378	19.5319	20.2708	25.633	14.6285	14.6389	16.8807	31.9125	14.6287	14.7056	14.0828	14.6278	12.6972	12.1095	21.2511	23.7209	21.3695	24.0284	17.2172	23.0624	28.8563	21.9805	19.0073	23.7022	25.1058	21.4004	24.0496	24.2926	17.604	26.5968	24.4182	26.0757	29.3497	22.0661	13.3865
7.67_293.2118m/z	293.212	7.66883	neg	13-OxoODE	HMDB04668	Lipids and lipid-like molecules	Fatty Acyls	Lineolic acids and derivatives	M-H	C18H30O3	48.1	46.7	-1.58705	3.96121	4.33878	4.44077	4.63784	4.63689	4.71117	4.98828	4.91387	4.7311	5.42564	5.03086	5.39303	5.02362	5.03185	5.48676	2.86046	3.94758	2.90183	2.85594	3.46118	2.73105	2.27185	1.85047	3.34433	2.10497	10.427	5.10741	10.6374	7.84247	12.1769	4.82634	5.92814	6.21618	8.09417	5.75823	5.24927
7.81_357.2066m/z	357.207	7.81353	neg	Norgestrel	LMST02030119	Lipids and lipid-like molecules	Sterol Lipids	Steroids	M+FA-H	C21H28O2	48.1	45.8	-1.62411	0.636512	0.661757	0.759138	0.70155	0.750236	0.483994	0.815093	0.501453	0.701153	0.983771	0.427043	0.731446	0.706594	0.466653	0.938733	0.546394	0.517179	0.256984	2.5568	0.247804	0.225913	0.298663	0.24845	0.27307	1.94392	0.207736	0.396737	0.39672	0.599522	0.210603	0.575519	0.228197	0.248463	0.434523	0.216654	0.275505
6.84_337.2350m/z	337.235	6.83918	pos	9,10-DHOME	HMDB04704	Lipids and lipid-like molecules	Fatty Acyls	Fatty acids and conjugates	M+Na	C18H34O4	48	42.2	0.261662	26.9049	27.6247	27.7151	27.5605	25.3837	26.7682	27.9071	26.3387	29.3111	27.7983	27.4125	27.4896	27.6512	29.2141	27.2859	48.785	43.8863	34.2393	21.1466	36.3563	24.3274	26.1258	14.0867	41.5668	20.5577	47.3159	50.8653	71.3596	79.5749	200.057	44.9773	44.8938	46.4953	106.185	104.391	41.4633
8.48_271.2273m/z	271.227	8.47987	neg	2-hydroxyhexadecanoic acid	34495	Unclassified	Unclassified	Unclassified	M-H	C16H32O3	48	44.7	-2.0935	35.1641	35.7663	34.8629	36.5218	34.5586	34.79	34.8252	33.7867	35.5762	35.3389	36.4477	34.254	33.7901	33.0977	30.2652	37.5337	32.4947	38.8051	38.0642	24.0316	28.4994	28.7363	33.5389	45.3247	33.6413	36.3949	28.3775	35.2117	30.72	32.6617	32.2506	32.2493	34.1913	27.2402	25.3613	31.7468
4.58_120.0810m/z	120.081	4.57792	pos	m-Tyramine	HMDB04989	Benzenoids	Benzene and substituted derivatives	Phenethylamines	M+H-H2O	C8H11NO	47.9	45.6	1.82322	3.112	3.15653	3.20291	3.10078	2.99545	3.13418	3.2176	3.07692	3.29932	3.05462	3.38078	3.12412	3.23175	2.88619	2.84399	2.23411	2.73782	3.6642	2.31321	4.09663	3.20268	2.07766	2.79942	3.61699	3.55868	3.73581	5.43894	4.5982	5.64971	5.65816	5.36232	4.38274	4.38541	7.34253	5.53946	5.76922
6.26_473.3269m/z	473.327	6.2589	neg	11-acetoxy-3beta,6alpha-dihydroxy-24-methyl-27-nor-9,11-seco-5alpha-cholesta-7,22E-dien-9-one.	LMST01031102	Lipids and lipid-like molecules	Sterol Lipids	Sterols	M-H	C29H46O5	47.9	46	-0.749033	3.95249	4.0991	3.1492	4.59074	3.47326	3.96154	4.78302	3.45472	3.56864	3.39825	3.00611	4.27149	3.77335	4.04427	3.40634	2.00279	4.53185	8.61683	1.95158	5.77635	3.09285	7.02663	3.29804	10.419	15.2163	3.15316	0.0221553	0.188839	5.67386	1.44545	12.3408	3.11025	2.35995	41.8663	90.1452	10.4866
6.84_295.2273m/z	295.227	6.83763	neg	12,13-EpOME	HMDB04702	Lipids and lipid-like molecules	Fatty Acyls	Fatty acids and conjugates	M-H	C18H32O3	47.9	48.7	-1.81787	0.744164	1.00008	0.819981	0.737928	0.309937	0.843095	0.913506	0.351009	0.696226	0.862348	0.79398	0.371121	0.49666	0.37283	0.806163	1.16181	0.918263	0.66322	0.996689	0.68754	0.669772	0.771039	0.215634	0.959044	0.462457	0.945242	0.919787	1.22283	1.31646	3.21161	0.925221	1.31807	0.989734	2.36851	2.47898	0.858843
8.60_582.3776m/z	582.378	8.60388	neg	PE(22:0/0:0)	LMGP02050025	Lipids and lipid-like molecules	Glycerophospholipids	Glycerophosphoethanolamines	M+FA-H	C27H56NO7P	47.9	41	-0.0135111	108.596	115.991	108.814	107.057	111.822	111.613	101.781	112.73	110.449	110.89	112.253	111.293	101.899	108.443	102.325	167.215	193.456	211.778	159.032	174.276	131.953	147.015	165.116	278.353	152.162	57.8639	38.0171	63.2994	71.1821	47.4709	71.6107	44.8025	86.4044	54.0168	50.8895	98.1682
11.60_520.3751m/z	520.375	11.6024	pos	PC(P-19:1(12Z)/0:0)	LMGP01070010	Lipids and lipid-like molecules	Glycerophospholipids	Glycerophosphocholines	M+H	C27H54NO6P	47.8	50.2	-2.01337	7.92977	5.80351	5.56763	9.80281	10.4685	5.94696	5.50081	7.28191	4.88686	5.40101	4.70076	5.19346	2.05347	4.06819	3.22465	9.31577	5.85628	7.37718	4.33396	5.15904	10.3346	11.6286	6.91249	6.60272	7.97167	8.08973	7.91877	10.4435	9.0386	3.60848	11.5223	6.06828	9.18145	4.47986	4.75061	3.3508
5.65_800.6169m/z	800.617	5.64992	pos	PE(22:2(13Z,16Z)/18:0)	HMDB09552	Lipids and lipid-like molecules	Glycerophospholipids	Glycerophosphoethanolamines	M+H	C45H86NO8P	47.7	54	0.656216	305.184	309.2	364.522	317.871	405.513	219.665	277.686	371.894	296.605	380.149	409.44	275.84	176.593	242.174	216.209	309.312	312.859	377.373	212.867	331.785	356.502	416.021	416.126	303.389	283.243	345.882	388.577	319.239	485.156	388.804	313.203	458.27	285.199	330.77	240.088	211.625
4.82_433.1139m/z	433.114	4.8234	neg	Coreopsin	LMPK12120101	Lipids and lipid-like molecules	Polyketides	Flavonoids	M-H	C21H22O10	47.6	45.8	-0.347787	0.365021	0.728151	0.439551	0.644669	0.463904	0.67919	0.400425	0.73695	0.451285	0.592637	0.125474	0.901895	0.576616	0.27524	0.63148	1.015e-10	1.015e-10	1.015e-10	0.103692	0.0195539	0.296221	1.015e-10	0.34095	1.015e-10	0.0213962	3.3987	2.56329	0.529459	4.09222	8.46306	0.738353	2.45107	0.0926552	8.24793	4.78652	0.347016
7.35_439.3215m/z	439.321	7.34708	pos	1alpha-hydroxy-18-(5-hydroxy-5-methyl-3-hexynyloxy)-23,24,25,26,27-pentanorvitamin D3	LMST03020594	Lipids and lipid-like molecules	Sterol Lipids	Secosteroids	M+H-H2O	C29H44O4	47.6	46.3	1.74742	3.31118	3.35101	3.11772	3.31314	3.24354	2.91859	3.76946	3.37264	3.70739	2.98696	2.40388	3.0215	3.033	2.89667	3.07674	1.43421	5.01716	7.76336	2.20628	9.15501	4.72907	1.94373	4.29904	5.57009	5.71526	10.8138	1.64075	1.54747	9.99383	12.2985	8.27979	7.02824	1.86427	7.62153	9.40341	5.92282
6.84_290.2088m/z	290.209	6.83918	pos	Estradiol	HMDB00151	Lipids and lipid-like molecules	Steroids and steroid derivatives	Estrane steroids	M+NH4	C18H24O2	47.5	54.4	-9.80022	6.33301	6.65395	6.61966	6.10847	6.07124	6.0594	7.09293	6.81017	6.60684	6.70042	6.36123	6.0935	6.76226	6.41381	6.35051	7.17047	6.22109	6.36315	6.63623	6.17941	6.82804	8.43859	6.06298	5.21415	6.59549	7.19616	8.11125	6.28064	8.29165	7.59298	5.89853	8.06453	6.68017	7.24884	7.41512	5.71475
7.02_379.2471n	380.256	7.0164	pos	Sphingosine 1-phosphate	HMDB00277	Lipids and lipid-like molecules	Sphingolipids	Phosphosphingolipids	M+H-H2O, M+H	C18H38NO5P	47.5	46.3	-4.35077	151.097	151.292	149.894	150.64	149.149	147.443	157.157	156.513	148.186	147.158	147.719	146.84	147.146	138.034	153.182	131.787	157.159	139.926	142.748	148.043	120.175	121.941	118.998	165.211	155.741	156.779	164.674	153.301	171.354	158.139	126.341	191.639	130.427	173.173	174.21	156.413
8.67_264.2452n	282.279	8.67397	pos	9,12,15-Octadecatrien-1-ol	LMFA05000216	Lipids and lipid-like molecules	Fatty Acyls	Fatty alcohols	M+H, M+NH4, M+H-H2O	C18H32O	47.5	39.9	-0.472693	1042.6	1059.59	1074.33	1062.55	1044.91	1047.08	1015.88	1081.13	1090.92	1062.94	1062.35	1052.05	1036.6	1064.67	1048.64	5870.4	2860.22	3131.21	2843.52	4289.91	2483.21	1585.99	3160.06	6427.24	4326	4144.61	4188.12	5517.96	4333.27	1592.27	2289.06	2179.81	3263.75	2933.32	3017.76	2573.4
6.52_262.1436m/z	262.144	6.52235	pos	Cochlearine	68631	Unclassified	Unclassified	Unclassified	M+H	C15H19NO3	47.4	38.5	-0.489063	95.9176	96.7695	97.8525	95.3321	96.8618	95.5419	95.9347	99.5015	95.2149	97.6547	99.0391	91.0287	97.7437	92.4316	92.5185	51.4899	55.9206	56.7998	55.0311	45.7895	49.6624	59.8984	53.2339	49.3963	55.1176	58.4374	61.5866	54.0532	50.422	67.8462	63.4099	66.949	50.4106	48.8274	51.6805	67.2156
7.52_485.3267m/z	485.327	7.5242	neg	24a,24b-Dihomo-9,10-secocholesta-5,7,10(19),24a-tetraen-1alpha,3,25-triol	LMST03020623	Lipids and lipid-like molecules	Sterol Lipids	Secosteroids	M+FA-H	C29H44O3	47.4	41.2	-1.15777	2.69112	2.38981	2.57788	2.36535	2.46723	2.49565	2.13616	2.35383	2.11095	2.05147	2.10634	2.10416	1.90883	2.50666	2.43283	2.39926	3.78515	5.30815	14.6229	0.552996	13.0538	3.08326	2.88699	6.06284	3.90733	0.222429	0.0292092	0.0577124	1.42052	4.7837	0.462292	2.33012	0.752301	1.08608	1.58342	6.67713
8.40_771.5772n	816.569	8.39728	neg	PE(18:0/20:2(11Z,14Z))	HMDB09000	Lipids and lipid-like molecules	Glycerophospholipids	Glycerophosphoethanolamines	M-H, M+FA-H	C43H82NO8P	47.4	48.8	-0.842371	164.749	116.933	177.763	148.434	145.782	172.603	184.239	131.146	199.325	165.91	200.23	117.715	138.025	125.315	170.744	195.985	154.147	131.292	188.479	173.77	179.045	167.828	178.607	130.419	131.571	119.336	178.501	139.49	116.362	169.359	162.973	194.829	148.722	174.06	195.933	154.399
8.41_300.2895m/z	300.289	8.41232	pos	Vaccenic acid	HMDB03231	Lipids and lipid-like molecules	Fatty Acyls	Fatty acids and conjugates	M+NH4	C18H34O2	47.4	41.5	-0.730053	5.52785	5.24504	5.13353	5.64932	5.92765	5.47865	5.05576	5.39113	5.03057	5.26911	4.8433	4.69473	4.87698	5.1254	4.47102	5.79882	5.73768	6.1233	7.36557	4.81106	4.77871	5.56522	4.90582	7.67712	5.46626	5.28449	5.04601	4.04271	5.42407	4.37127	4.76691	5.38018	5.11919	4.62488	5.20511	4.21098
8.68_421.3316m/z	421.332	8.67972	neg	22:3(5Z,9Z,19Z)(13Me,17Me,21Me)	LMPR0103010021	Lipids and lipid-like molecules	Prenol lipids	Isoprenoids	M+FA-H	C25H44O2	47.4	46.3	-1.87552	1.63366	2.33749	1.93687	2.20904	2.15508	1.86007	1.24136	2.00725	1.76991	1.73343	1.85121	1.6354	1.77573	1.56796	1.51228	0.133424	0.370322	0.67571	1.1401	0.0893743	1.12841	0.724055	1.11904	1.47985	1.02518	1.47741	0.160312	0.65734	0.942337	0.80897	0.78716	1.95569	1.02304	0.953754	0.650089	0.838479
7.35_455.3163m/z	455.316	7.3451	neg	gamma-tocotrienol	LMPR02020057	Lipids and lipid-like molecules	Prenol lipids	Quinones and hydroquinones	M+FA-H	C28H42O2	47.3	38.9	-0.878385	11.3125	11.0751	11.8375	11.6766	12.0585	11.1719	11.2427	12.0662	10.9241	11.2842	11.5083	11.064	11.202	11.7271	11.2697	2.82252	21.3777	40.5328	8.22902	45.0046	22.5607	5.65642	16.8306	22.3392	21.4948	52.5741	2.9039	3.71511	34.0891	54.6686	35.1416	27.7348	6.01088	28.5778	33.7731	22.1054
2.60_93.0697m/z	93.0697	2.60422	pos	Toluene	65600	Benzenoids	Benzene and substituted derivatives	Toluenes	M+H	C7H8	47.2	40.6	-2.32732	6.41739	6.49278	6.49138	6.28996	6.18511	6.49849	6.69601	6.68539	6.47864	6.10535	6.69613	6.73826	6.62903	6.82308	6.9253	5.92249	6.47274	6.368	5.98416	7.00984	6.17025	6.53562	6.5603	6.84355	6.11763	6.2301	8.27936	8.42095	7.60981	9.28799	5.84391	7.40181	6.8296	8.85384	9.72114	8.01608
7.86_480.3426m/z	480.343	7.8634	pos	LysoPC(P-16:0)	HMDB10407	Lipids and lipid-like molecules	Glycerophospholipids	Glycerophosphocholines	M+H	C24H50NO6P	47.2	46.9	-4.73042	468.681	405.586	373.884	526.662	439.037	432.219	476.807	455.188	333.288	330.427	376.632	398.501	290.849	466.534	371.573	512.803	449.041	312.323	201.784	363.015	321.155	273.352	290.815	592.332	395.438	448.396	447.384	482.582	329.623	403.802	331.043	411.438	342.644	597.613	415.874	315.645
7.97_307.2634m/z	307.263	7.97207	neg	Eicosadienoic acid	HMDB05060	Lipids and lipid-like molecules	Fatty Acyls	Fatty acids and conjugates	M-H	C20H36O2	47.2	49.9	-2.61931	1.05631	1.44623	1.00391	0.817982	1.34603	1.25076	1.0614	1.17744	0.910791	0.888891	0.680481	1.14647	0.747436	0.905326	0.849031	0.69519	0.938468	0.82923	0.672147	0.456067	0.60877	0.753862	0.943442	1.89308	1.00844	1.16469	0.87849	0.647503	1.25909	1.07701	0.431301	1.05472	0.6174	1.05023	0.792898	0.599703
8.44_830.5906m/z	830.591	8.43857	neg	PC(18:1(9Z)/18:1(9Z))	HMDB00593	Lipids and lipid-like molecules	Glycerophospholipids	Glycerophosphocholines	M+FA-H	C44H84NO8P	47.2	42.8	-1.3505	3042.83	2013.34	3905.84	2816.73	2353.86	2993.02	3560.62	2415.63	3649.57	3669.71	3685.03	2602.88	2215.51	2281.4	3861.12	3652.6	3389.7	2248.9	3619.95	3107.66	3086.83	2671.38	2608.16	2299.58	2165.25	1939.79	2552.5	2695.49	2002.71	2711.74	2744.51	2861.46	2690.91	3991.47	3094.34	3235.26
1.29_180.0660m/z	180.066	1.29005	neg	L-Tyrosine	HMDB00158	Organic acids and derivatives	Carboxylic acids and derivatives	Amino acids, peptides, and analogues	M-H	C9H11NO3	47.1	41.4	-3.456	77.4505	91.7505	81.4112	92.7918	85.5152	94.5103	99.7798	110.627	116.719	116.991	110.866	107.528	105.087	102.659	99.3039	70.424	67.4328	72.5215	70.8866	69.0957	76.5265	77.6317	100.708	95.2482	75.1263	91.8538	103.474	134.608	69.4249	118.784	73.4319	77.9573	66.3192	146.548	156.74	80.1251
7.75_358.3680m/z	358.368	7.7533	pos	Behenic acid	HMDB00944	Lipids and lipid-like molecules	Fatty Acyls	Fatty acids and conjugates	M+NH4	C22H44O2	47.1	37.4	0.18293	155.967	127.882	120.356	196.256	153.71	140.369	133.533	128.346	120.388	116.773	115.915	112.866	108.693	108.812	105.181	400.47	157.114	178.869	224.582	164.764	171.587	423.027	188.072	230.251	353.073	176.56	383.386	174.306	409.533	260.544	170.089	415.805	213.105	334.139	317.42	112.981
8.99_299.2587m/z	299.259	8.98975	neg	14-methyl-8-hexadecen-1-ol	LMFA05000034	Lipids and lipid-like molecules	Fatty Acyls	Fatty alcohols	M+FA-H	C17H34O	47.1	40.7	-1.99226	6.66136	7.2336	5.86501	6.01773	6.18156	7.31108	6.65911	6.6287	6.30866	5.94754	8.2301	6.03013	6.79663	6.67152	5.91905	6.35217	4.57655	6.02679	6.05965	4.26848	5.03789	4.75741	5.31561	7.88599	5.77189	5.72541	4.84706	7.17289	4.63963	6.5009	4.13218	6.57093	5.41338	5.46222	4.68188	6.53065
11.57_363.1663m/z	363.166	11.5679	pos	3-Hydroxyquinine	HMDB01091	Alkaloids and derivatives	Cinchona alkaloids	Unclassified	M+Na	C20H24N2O3	47	60.4	-4.62489	31.9633	30.2256	29.5723	34.6047	31.0184	31.3689	30.8612	28.5924	26.9674	33.3379	29.3913	30.6476	33.2999	28.5612	27.7722	34.0784	28.4683	34.7737	35.5738	28.5372	35.445	40.1839	41.1597	26.8753	36.1667	31.812	33.8839	32.0991	37.328	33.4694	32.35	33.2374	31.5861	29.7061	32.0223	31.1328
11.59_770.5708m/z	770.571	11.5935	neg	PE(18:2(9Z,12Z)/20:0)	HMDB09097	Lipids and lipid-like molecules	Glycerophospholipids	Glycerophosphoethanolamines	M-H	C43H82NO8P	46.9	48.5	0.34755	115.849	82.2561	116.835	77.1935	87.6784	121.536	122.167	84.8627	112.203	91.7426	124.123	97.5128	118.079	104.63	109.016	94.9169	85.3182	113.967	123.521	134.679	93.1047	104.171	120.811	89.851	116.808	96.0776	160.624	90.3746	85.4284	144.424	99.592	154.983	103.44	106.985	138.495	89.7909
5.22_515.2919n	498.289	5.21613	pos	Taurocholic acid	HMDB00036	Lipids and lipid-like molecules	Steroids and steroid derivatives	Bile acids, alcohols and derivatives	M+H-H2O, M+H	C26H45NO7S	46.9	39.2	0.495654	18.9905	19.4698	19.5736	19.6474	18.4518	18.9068	18.956	20.0738	20.0564	19.3559	18.8084	19.8339	18.4359	20.45	20.5192	1.96432	5.45558	1.74088	3.90215	4.36854	4.36874	6.26602	0.96779	5.24337	5.22247	8.4969	12.8873	25.9085	11.6971	42.2648	9.56407	87.8339	4.25206	9.38981	20.3329	3.80817
5.99_489.3220m/z	489.322	5.99205	neg	(24R)-1alpha,24,25-trihydroxyvitamin D2	LMST03010051	Lipids and lipid-like molecules	Sterol Lipids	Secosteroids	M+FA-H	C28H44O4	46.9	43.4	-0.297755	0.871494	1.01044	0.822817	0.782534	1.09697	0.999729	0.940987	1.00402	0.233316	1.06553	1.56462	0.618501	1.00707	1.16755	1.0481	1.015e-10	0.821002	0.567027	0.250543	0.0673175	0.249587	1.79229	0.0624513	1.17647	3.7381	0.303851	1.015e-10	1.015e-10	2.23972	1.015e-10	2.38829	0.376987	1.03146	14.7224	72.4968	1.62026
8.60_497.1431m/z	497.143	8.59827	pos	Luteolin 7,3'-dimethyl ether 5-glucoside	LMPK12111050	Lipids and lipid-like molecules	Polyketides	Flavonoids	M+Na	C24H26O10	46.9	60.2	2.71746	3.51332	3.24611	3.38128	3.55336	4.15714	3.66219	2.68058	3.50782	2.97069	3.40926	3.63736	4.22917	3.63383	3.17357	3.39736	1.84987	2.85891	3.7454	3.16106	1.53585	2.58414	2.03426	2.43962	3.22395	3.01808	4.24298	2.20928	2.91158	3.1126	2.56358	3.13125	1.76679	2.9467	2.90689	1.61257	4.14657
3.17_146.0599m/z	146.06	3.16722	pos	Isocarbostyril	66365	Unclassified	Unclassified	Unclassified	M+H	C9H7NO	46.8	37.2	-1.30907	237.811	238.647	239.141	237.033	241.487	235.242	237.481	242.496	235.477	242.54	236.051	229.503	234.402	235.787	235.52	207.906	216.038	232.906	219.428	293.29	252.717	230.617	288.838	315.412	228.996	185.064	149.316	257.33	237.518	229.937	167.748	230.371	223.277	262.468	194.591	271.338
5.54_830.5912m/z	830.591	5.53742	neg	PC(18:1(11Z)/18:1(11Z))	HMDB08070	Lipids and lipid-like molecules	Glycerophospholipids	Glycerophosphocholines	M+FA-H	C44H84NO8P	46.8	43.2	-0.57118	9324.68	5076.33	12485.8	8325.49	6492.64	8222.49	10180.7	6588.27	10604.6	10234	10255.1	6221.05	5877.3	5515.58	11500.1	10173	10155.1	6206.76	10468.7	9226.37	8932.64	7592.7	7556.33	6399.59	6292.76	5268.02	7240.85	6740.85	5394	8323.42	7725.64	8518.79	8309.91	12011.6	9263.89	8686.57
5.55_770.5710m/z	770.571	5.55118	neg	PE(20:0/18:2(9Z,12Z))	HMDB09225	Lipids and lipid-like molecules	Glycerophospholipids	Glycerophosphoethanolamines	M-H	C43H82NO8P	46.8	40	0.585473	296.076	163.788	390.776	271.172	214.989	268.897	312.013	206.064	315.89	317.012	311.356	193.53	189.684	172.586	351.877	324.724	323.259	200.902	329.227	296.614	284.057	246.597	249.076	206.396	203.346	175.65	236.061	213.521	173.891	265.938	248.294	267.32	265.016	375.315	291.866	276.568
5.89_453.2854m/z	453.285	5.8887	neg	1b,3a,12a-Trihydroxy-5b-cholanoic acid	HMDB00326	Lipids and lipid-like molecules	Steroids and steroid derivatives	Bile acids, alcohols and derivatives	M+FA-H	C24H40O5	46.7	39	-0.802405	6.20366	6.26688	6.14183	6.5994	6.95959	6.86789	7.1534	6.57532	7.05651	6.31484	6.73858	6.65153	6.73917	6.47852	6.6642	0.331084	0.766732	0.136192	0.0728357	0.0616512	4.13176	0.503056	1.015e-10	1.79839	2.96367	9.51567	8.34738	2.5574	2.4223	5.08961	1.01917	300.152	0.183537	1.18573	39.559	2.60687
7.11_455.3164m/z	455.316	7.11108	neg	calicoferol D	LMST03020313	Lipids and lipid-like molecules	Sterol Lipids	Secosteroids	M+FA-H	C28H42O2	46.7	41.5	-0.647028	0.500254	0.875219	0.788442	0.555797	0.618959	0.897439	0.705755	0.811834	0.767637	0.849634	0.907425	0.954098	0.562895	0.610042	0.910386	1.015e-10	0.169099	0.373854	2.99284	0.519091	3.30509	1.94078	0.176378	1.11425	13.5569	0.713281	0.46509	0.182052	0.797133	2.22273	0.298082	2.21988	1.015e-10	1.4146	3.58041	3.33673
7.66_577.3736m/z	577.374	7.65508	neg	(25S)-5beta-spirostan-3beta-yl beta-D-glucoside	LMST01080008	Lipids and lipid-like molecules	Sterol Lipids	Sterols	M-H	C33H54O8	46.7	54.2	-1.77174	1.23479	1.2745	0.50609	1.95359	0.870446	1.19158	0.957671	1.51384	0.54021	1.08171	0.825506	0.979162	1.21348	0.970714	0.501929	0.265366	0.785018	1.19351	2.10843	0.196408	1.2131	0.755445	0.404066	2.5255	2.7277	0.144036	1.015e-10	0.109993	0.221053	0.306941	1.79511	1.015e-10	1.9083	0.160207	0.174938	1.53253
8.50_323.2587m/z	323.259	8.50063	neg	20-HEDE	LMFA03000010	Lipids and lipid-like molecules	Fatty Acyls	Eicosanoids	M-H	C20H36O3	46.7	42.3	-1.49109	2.23576	2.50683	2.46838	2.31308	2.10934	2.15527	2.12331	2.73377	2.19022	2.14755	2.77972	2.22991	2.2459	2.35557	2.78601	1.03869	1.45309	1.31799	1.24484	0.771634	1.11878	0.888846	0.326484	1.13469	1.04351	3.30712	1.91077	1.66473	2.61549	4.16767	2.16638	2.10883	2.31643	2.95227	2.97035	2.17594
7.39_255.2325m/z	255.233	7.39328	neg	Palmitic acid	HMDB00220	Lipids and lipid-like molecules	Fatty Acyls	Fatty acids and conjugates	M-H	C16H32O2	46.6	40.5	-1.66177	0.964423	0.634354	0.878245	0.873944	0.88219	0.806651	0.583413	0.937489	0.94139	0.700752	1.00531	0.761379	0.781236	0.756849	0.864363	1.89081	1.76829	0.841028	2.5111	0.257273	0.71519	1.1993	1.44762	0.577165	0.856581	1.06299	1.47674	1.16158	0.761377	1.35073	0.983755	1.20315	1.24151	1.54628	1.15718	0.141427
8.34_568.3971m/z	568.397	8.34208	neg	PC(O-19:0/0:0)	LMGP01060017	Lipids and lipid-like molecules	Glycerophospholipids	Glycerophosphocholines	M+FA-H	C27H58NO6P	46.6	76.6	-2.42642	8.78035	5.7501	9.79016	12.23	10.1137	7.93333	12.9313	5.84467	8.23892	9.71822	13.0053	5.99245	10.4803	6.86066	12.084	12.9753	14.0144	14.8592	12.1496	8.85687	9.47491	11.0096	12.7836	20.0547	8.18146	11.2172	9.9605	9.52377	7.8851	12.8065	15.9185	16.2828	7.39684	7.67205	10.9147	4.90773
6.52_277.1796m/z	277.18	6.52235	pos	Buddledin A	67850	Unclassified	Unclassified	Unclassified	M+H	C17H24O3	46.5	34.3	-0.662989	231.747	234.552	237.242	226.661	230.815	235.074	234.439	237.322	234.812	231.114	245.719	215.098	237.73	228.921	227.396	127.711	134.594	136.4	130.233	107.086	117.387	140.623	121.199	116.658	135.579	137.729	145.976	130.673	116.62	158.482	147.78	160.177	118.469	112.117	121.443	158.218
6.67_395.2434m/z	395.243	6.66533	neg	11-deoxy-11-methylene-PGD2	LMFA03010103	Lipids and lipid-like molecules	Fatty Acyls	Eicosanoids	M+FA-H	C21H34O4	46.5	36.3	-1.37814	10.5575	10.5852	10.4441	11.0747	10.6637	10.2512	10.7753	10.9673	11.8627	11.73	11.9849	11.0222	12.933	11.4171	12.4405	13.0149	11.4402	11.6685	11.9773	12.3333	11.5245	12.737	11.9045	11.6836	10.4355	9.74716	12.6153	11.674	12.0172	12.2068	11.7042	13.0142	10.89	10.8748	11.0282	11.2288
8.27_391.2851m/z	391.285	8.27327	neg	Deoxycholic acid	HMDB00626	Lipids and lipid-like molecules	Steroids and steroid derivatives	Bile acids, alcohols and derivatives	M-H	C24H40O4	46.5	39.8	-0.657066	2.32126	2.89928	2.10541	2.47438	2.28231	2.27718	2.13203	2.85697	2.85331	2.37865	2.05894	2.17947	2.16906	2.75259	2.47063	3.4068	3.21855	3.25221	4.66496	3.59165	5.3564	4.35942	6.41734	4.08123	4.74328	9.03438	7.35578	8.05048	6.43595	7.62099	7.2528	12.1605	6.61018	6.67449	7.36266	1.70839
6.52_275.1647m/z	275.165	6.52065	neg	Sugeonyl acetate	LMPR0103450004	Lipids and lipid-like molecules	Prenol lipids	Isoprenoids	M-H	C17H24O3	46.4	52.9	-2.18795	1.64233	0.661373	1.09554	1.09796	0.663457	1.15439	0.769153	0.989299	0.929333	0.645255	1.05363	0.799347	1.08168	1.12732	1.1495	0.404375	0.571226	0.513223	0.527846	0.184334	0.303739	0.500339	0.376777	0.645342	0.600989	0.391994	0.658304	0.147708	0.0997137	0.648647	0.362543	0.508132	0.300437	0.360098	0.322724	0.677073
6.67_261.1126m/z	261.113	6.67222	neg	Parthenin	LMPR0103420001	Lipids and lipid-like molecules	Prenol lipids	Isoprenoids	M-H	C15H18O4	46.4	36.8	-2.60323	13.1638	14.871	14.1848	14.0923	14.0607	15.3772	14.3412	14.4024	14.9267	14.4629	15.9391	14.3123	14.9564	14.9265	14.5599	3.49536	2.19134	3.22774	4.03991	3.54766	6.13681	3.34525	6.22398	6.03034	4.70205	5.73932	4.32959	4.09895	5.47739	5.51511	4.14244	4.82745	2.15005	3.58397	3.63689	2.77029
7.64_365.2305m/z	365.231	7.64132	neg	14,15-Epoxy-5,8,11-eicosatrienoic acid	HMDB04264	Lipids and lipid-like molecules	Fatty Acyls	Fatty acids and conjugates	M+FA-H	C20H32O3	46.4	45.6	-8.80462	5.42532	5.5502	5.50708	5.46984	5.36535	5.31211	5.3964	5.62908	5.3711	5.67265	5.34127	5.60717	5.79555	4.83358	5.43431	5.66641	6.27259	5.35686	4.91921	6.169	3.31978	3.25018	3.58603	5.07337	5.83257	14.4745	37.0554	14.8963	9.88759	18.1777	6.98256	11.9482	6.67261	17.1898	7.85972	7.83695
8.82_299.2587m/z	299.259	8.82438	neg	17-hydroxy stearic acid	LMFA02000135	Lipids and lipid-like molecules	Fatty Acyls	Octadecanoids	M-H	C18H36O3	46.4	37.7	-1.45756	5.02631	5.59046	4.9308	5.5973	5.54673	5.29748	4.94001	5.19904	5.07585	5.43874	5.57733	5.52795	5.20124	5.11093	4.90226	5.7918	5.09448	5.41077	5.68243	3.79982	4.05723	4.0669	2.22729	5.55676	3.45385	4.25197	2.55674	3.14423	3.14001	4.77879	2.71837	3.55403	3.25294	4.84807	4.12269	3.04807
1.94_135.0306m/z	135.031	1.93775	neg	Hypoxanthine	HMDB00157	Organoheterocyclic compounds	Imidazopyrimidines	Purines and purine derivatives	M-H	C5H4N4O	46.3	41.5	-4.45212	0.254729	0.271489	0.264758	0.348874	0.28893	0.160478	0.29687	0.109473	0.338767	0.260603	0.181244	0.258067	0.186038	0.41808	0.261672	0.0115114	1.015e-10	0.0018416	7.48561	1.015e-10	0.0108252	0.0223753	1.015e-10	1.015e-10	1.015e-10	1.015e-10	1.015e-10	1.015e-10	0.0206129	0.00610434	0.00691448	1.015e-10	0.0189156	0.0122608	1.015e-10	1.015e-10
11.57_606.4490m/z	606.449	11.5679	pos	LysoPC(24:1(15Z))	HMDB10406	Lipids and lipid-like molecules	Glycerophospholipids	Glycerophosphocholines	M+H	C32H64NO7P	46.3	48.1	-0.468103	2.29901	2.21863	2.29854	2.24462	2.52409	2.18838	2.23897	2.20558	2.3498	2.11043	2.52834	3.06787	1.99472	2.35424	2.07897	2.72164	2.94724	4.18633	3.09464	3.23004	3.13751	2.34019	3.66026	5.19269	3.94677	1.72316	0.765	2.83966	0.863274	1.15368	1.32357	2.10472	1.75808	1.53053	0.578345	2.0701
6.05_487.3064m/z	487.306	6.052	neg	(22S)-1alpha,22,25-trihydroxy-23,24-tetradehydro-24a-homo-20-epivitamin D3	LMST03020315	Lipids and lipid-like molecules	Sterol Lipids	Secosteroids	M+FA-H	C28H42O4	46.3	39.9	-0.266256	1.12279	1.03427	0.987156	1.43279	1.02516	1.09182	1.02584	1.32509	1.04209	0.750002	1.29102	1.30827	0.991756	1.02755	1.11365	1.015e-10	0.139545	1.25839	0.965435	0.43451	0.86339	1.70153	0.408211	1.45411	2.72553	1.83015	0.772178	0.499842	3.48234	2.01458	4.50128	1.61247	0.963474	9.24394	28.9073	3.46383
6.16_175.1480m/z	175.148	6.1574	pos	2,4,7-tridecatrienal	LMFA06000076	Lipids and lipid-like molecules	Fatty Acyls	Fatty aldehydes	M+H-H2O	C13H20O	46.3	34	-0.916916	45.3078	46.8092	47.5532	45.6098	44.8331	46.6603	44.128	47.7223	47.0023	48.5334	46.9548	47.6438	47.6899	46.9775	47.5837	49.6593	45.2293	45.5859	46.6436	47.6415	47.2933	53.3779	47.4557	43.9458	47.1252	48.0125	51.474	48.5563	47.7852	47.5106	47.7886	49.4042	49.1111	46.148	47.1335	45.6801
6.30_471.3114m/z	471.311	6.3002	neg	25-hydroxy-1alpha-hydroxymethyl-23,23,24,24-tetradehydrovitamin D3	LMST03020576	Lipids and lipid-like molecules	Sterol Lipids	Secosteroids	M+FA-H	C28H42O3	46.3	41.7	-0.388559	2.22423	2.24673	2.69992	2.51677	2.76585	2.44656	1.8073	2.13016	2.21184	2.27887	1.94591	1.98639	2.37659	2.38771	2.64172	0.088955	1.30495	3.49251	2.00832	2.24313	4.08953	1.90576	1.09892	2.14443	4.95005	3.6386	1.015e-10	1.015e-10	8.16169	6.47224	9.14386	2.06561	0.333128	21.979	52.5863	12.4733
6.32_499.3063m/z	499.306	6.32085	neg	24a,24b-epoxy-23-tetradehydro-24a,24b-dihomo-1alpha,25-dihydroxyvitamin D3	LMST03020393	Lipids and lipid-like molecules	Sterol Lipids	Secosteroids	M+FA-H	C29H42O4	46.3	37.1	-0.463542	1.6624	1.33881	1.78821	1.61492	1.89328	1.36427	1.49073	1.29468	1.46287	1.83664	1.71438	1.78506	1.64976	1.93672	1.55292	0.220914	0.362186	0.280805	1.32032	0.212278	0.512127	1.81133	0.367656	1.21702	2.82357	0.297703	1.04148	0.3442	5.70275	0.607538	2.54229	0.699865	2.67225	7.22628	39.7907	1.83484
8.25_771.5772n	816.567	8.24563	neg	PE(16:1(9Z)/22:1(13Z))	HMDB08974	Lipids and lipid-like molecules	Glycerophospholipids	Glycerophosphoethanolamines	M-H, M+FA-H	C43H82NO8P	46.3	42.9	-0.805093	142.805	106.332	165.806	141.945	129.675	135.726	148.33	127.495	148.967	148.589	169.328	105.903	109.507	101.609	155.029	168.513	145.783	115.726	163.751	157.365	163.706	150.719	139.219	117.12	110.275	110.959	154.534	129.598	110.288	140.652	150.878	163.193	135.004	159.304	168.411	143.7
11.53_721.4832m/z	721.483	11.5335	pos	Erythromycin D	LMPK04000010	Lipids and lipid-like molecules	Polyketides	Macrolides and lactone polyketides	M+NH4	C36H65NO12	46.2	40	-1.80947	272.085	293.558	299.221	250.452	265.022	287.775	285.091	297.053	294.531	303.337	301.961	320.664	317.351	299.557	297.311	230.915	273.57	256.281	267.126	298.412	264.437	211.386	266.456	260.046	227.751	283.272	236.051	296.524	231.367	249.009	281.249	220.038	270.701	233.297	228.308	296.3
7.33_503.3334m/z	503.333	7.33332	pos	3alpha,7alpha,12alpha,24-tetrahydroxy-24-methyl-5beta-cholestan-26-oic acid	LMST04040001	Lipids and lipid-like molecules	Sterol Lipids	Bile acids and derivatives	M+Na	C28H48O6	46.2	44.2	-1.79798	25.6102	25.7354	24.6248	22.9321	27.0769	26.272	26.16	23.8925	27.4829	24.87	22.2539	24.3819	23.4722	25.4663	24.9413	22.6049	23.3462	26.7698	24.1578	24.0929	24.9484	23.121	23.2179	25.3894	26.1438	27.2969	23.2307	23.3798	30.4503	30.5835	23.9774	31.2613	24.0174	25.4763	29.5599	24.3625
8.75_285.2434m/z	285.243	8.74868	neg	Palmitaldehyde	LMFA06000088	Lipids and lipid-like molecules	Fatty Acyls	Fatty aldehydes	M+FA-H	C16H32O	46.2	38.2	-0.587039	1.26444	1.06552	0.751572	1.01869	1.24155	1.11002	1.31393	1.18758	1.18897	1.40473	1.13252	1.37624	1.35773	0.884371	1.2698	1.58545	1.09937	1.51345	1.18122	1.12512	1.11624	1.20415	0.733233	1.7931	1.23672	1.07084	1.02241	1.23838	0.633848	1.17951	0.866602	1.49753	1.10098	1.06623	0.641024	1.0825
0.97_145.0495m/z	145.049	0.96885	pos	3-Methylglutaconic acid	HMDB00522	Lipids and lipid-like molecules	Fatty Acyls	Fatty acids and conjugates	M+H	C6H8O4	46.1	32.5	-0.53381	25.0706	23.7399	22.6606	25.2692	25.1767	24.6158	25.2206	23.7067	23.0426	22.114	21.7791	22.9145	21.3745	21.6284	21.2597	22.2389	26.4123	30.883	35.2216	32.8512	35.7448	31.8548	27.4053	30.2041	42.8287	24.3308	15.2174	13.8328	26.894	30.1774	27.5554	23.5548	34.4034	17.4657	29.6921	21.4568
3.67_165.0551m/z	165.055	3.66873	neg	L-3-Phenyllactic acid	HMDB00748	Phenylpropanoids and polyketides	Phenylpropanoic acids	Unclassified	M-H	C9H10O3	46.1	36.6	-3.53418	3.18767	3.15203	3.30037	3.34266	3.1082	3.2938	3.3181	3.21341	3.4789	3.2352	3.01619	3.06419	3.28645	3.04618	3.10651	1.36249	1.32903	0.923989	0.556428	0.647193	3.76601	4.95859	2.95003	0.57369	0.453793	2.56262	25.7864	7.5021	7.62151	21.7534	1.10539	4.75007	3.23976	1.70762	65.2996	4.6039
3.88_377.1461m/z	377.146	3.88355	pos	Riboflavin	HMDB00244	Organoheterocyclic compounds	Pteridines and derivatives	Alloxazines and isoalloxazines	M+H	C17H20N4O6	46.1	36.4	1.34432	3.97342	3.84578	3.76072	3.6924	4.26249	3.59057	4.3482	3.97175	3.65466	3.66372	3.75274	3.93772	4.11631	3.86247	4.0326	0.608112	3.78993	2.40172	3.71141	2.92856	3.61167	4.13794	1.47793	3.53362	3.13229	0.995057	4.91937	2.61316	2.18979	8.36752	4.35748	5.42999	6.32871	3.81108	11.4491	0.389291
7.65_530.3248m/z	530.325	7.6482	neg	PC(19:3(10Z,13Z,16Z)/0:0)	LMGP01050003	Lipids and lipid-like molecules	Glycerophospholipids	Glycerophosphocholines	M-H	C27H50NO7P	46.1	35.4	-0.766821	492.189	498.349	487.032	492.209	480.951	472.085	472.012	480.491	507.115	474.21	518.894	476.972	436.848	435.59	418.85	391.691	540.051	435.862	502.063	242.179	460.746	434.48	450.304	532.631	565.556	289.389	135.189	122.353	240.325	225.642	234.231	141.415	220.589	232.48	255.475	372.686
7.88_438.2980m/z	438.298	7.87558	neg	PE(O-16:0/0:0)	LMGP02060002	Lipids and lipid-like molecules	Glycerophospholipids	Glycerophosphoethanolamines	M-H	C21H46NO6P	46.1	37.9	-2.28511	11.9777	12.5279	14.1171	13.2346	14.0869	14.3617	12.3147	12.8196	12.8674	12.642	12.366	12.6763	12.4625	12.6216	12.51	10.2813	13.7326	14.5344	14.2642	18.6095	10.8985	10.2418	13.3233	19.5558	16.249	8.7716	6.48175	7.74961	8.80548	6.82031	9.23754	6.27367	10.4217	6.73241	9.0417	8.86202
8.38_506.3249m/z	506.325	8.38352	neg	PC(17:1(10Z)/0:0)	LMGP01050002	Lipids and lipid-like molecules	Glycerophospholipids	Glycerophosphocholines	M-H	C25H50NO7P	46.1	37	-0.691064	18.2381	18.1406	16.5959	18.7829	18.7789	18.0639	17.2931	17.9876	16.9539	17.8726	17.097	19.0532	18.0671	19.175	18.5229	29.6677	23.0109	19.6499	16.8989	23.2489	19.0438	20.3796	18.2858	29.4404	20.9492	11.376	6.86241	8.92964	11.3595	10.9266	10.2714	8.9157	9.75229	13.0904	9.29021	16.008
1.46_170.0650m/z	170.065	1.4558	pos	Psoralenol	LMPK12050036	Lipids and lipid-like molecules	Polyketides	Flavonoids	M+2H	C20H18O5	46	38.5	0.331012	2.13824	2.49039	2.53104	2.0432	1.97895	2.25965	2.27116	3.2154	2.19346	2.51229	2.203	2.48255	2.31855	2.67529	2.19415	0.724597	7.84551	4.67343	4.76153	33.1072	15.1341	6.21877	2.22751	15.3335	10.2016	0.648719	1.015e-10	0.268501	1.8647	1.015e-10	1.015e-10	0.107683	2.82014	0.89486	4.64e-06	23.3506
7.88_466.3291m/z	466.329	7.88247	neg	PC(O-15:0/0:0)	LMGP01060009	Lipids and lipid-like molecules	Glycerophospholipids	Glycerophosphocholines	M-H	C23H50NO6P	46	36.2	-2.47226	101.296	122.089	109.056	106.342	100.198	89.742	86.9668	82.9543	85.7232	82.8173	85.7012	82.1069	81.4386	81.4612	78.3601	76.4367	89.8925	105.503	115.064	96.0792	96.4436	95.5174	109.014	140.385	117.028	60.6778	47.4862	63.9423	62.1739	63.8302	66.9629	50.8027	95.1359	64.1536	130.735	52.7065
8.67_149.1321m/z	149.132	8.67397	pos	pentyl-Benzene	263602	Unclassified	Unclassified	Unclassified	M+H	C11H16	46	34.2	-2.30339	1.4553	1.54668	1.53737	1.58352	1.26903	1.55484	1.41381	1.64606	1.48026	1.63843	1.38472	1.56064	1.40854	1.38224	1.47775	5.58356	3.32512	3.93297	3.25691	5.00391	3.01226	1.89717	3.75248	6.36982	4.03929	4.21231	4.78787	5.65256	4.59096	1.98988	2.70376	2.70857	4.018	3.23037	3.52941	2.74381
9.35_390.2769n	413.281	9.35335	pos	Bis(2-ethylhexyl) phthalate	263643	Unclassified	Unclassified	Unclassified	M+H, M+Na	C24H38O4	46	36.6	-0.298027	1690.69	1662.49	1646.61	1712.92	1721.65	1691.32	1636.89	1693.99	1667.94	1622.3	1602.21	1671.44	1540.55	1574.75	1609.06	1935.8	1769.19	1698.82	1773.06	1751.31	1787.1	1791.69	1668.88	1742.28	1731.02	1841.36	1724.88	1902.59	1718.35	1589.44	1849.95	1668.08	1795.07	1772.48	1727.81	1719.93
2.61_413.1239m/z	413.124	2.6111	pos	3-Hydroxy-4'-methoxyflavone 3-glucoside	LMPK12111614	Lipids and lipid-like molecules	Polyketides	Flavonoids	M+H-H2O	C22H22O9	45.9	41.1	1.89493	2.3601	2.31817	2.37147	2.17473	2.54996	1.98819	2.72754	2.22116	2.25407	2.39988	2.61077	2.41363	2.37465	2.0818	2.07059	0.240161	2.18302	0.843901	1.35385	5.36346	1.82933	0.842853	0.720668	2.49384	0.527364	1.78493	2.54155	4.00117	2.37191	6.40115	5.23418	2.11322	9.51467	7.29374	7.21687	6.53943
8.14_341.2692m/z	341.269	8.13537	neg	PGF1a alcohol	LMFA03010173	Lipids and lipid-like molecules	Fatty Acyls	Eicosanoids	M-H	C20H38O4	45.9	38.3	-1.68146	2.64473	3.00742	2.97396	3.14334	3.17539	2.86771	2.6231	3.19923	3.02119	2.98323	3.55999	3.19501	2.66857	3.10787	3.2803	2.20474	2.87773	2.40703	1.881	3.96322	3.33508	3.66804	1.33434	3.22256	2.66129	5.84147	3.93379	4.95847	4.77208	6.20671	2.42969	13.4333	2.83019	5.17663	5.37588	4.32437
7.21_556.3255m/z	556.325	7.21432	neg	PS(O-18:0/0:0)	LMGP03060002	Lipids and lipid-like molecules	Glycerophospholipids	Glycerophosphoserines	M+FA-H	C24H50NO8P	45.8	31.1	-0.289465	23.0202	21.9099	23.8135	22.8713	22.2068	22.596	23.0226	24.0947	22.8315	20.771	22.7654	22.644	22.5147	22.9018	23.1093	16.7349	18.1109	23.5281	26.5345	14.2431	23.6627	23.4028	26.5048	37.5711	28.9938	22.3408	19.0667	40.1709	23.8811	32.8645	21.6865	42.4249	20.2347	22.6371	22.5268	22.1148
4.72_255.0656m/z	255.066	4.72017	neg	Lucidone	LMPK12120439	Lipids and lipid-like molecules	Polyketides	Flavonoids	M-H	C15H12O4	45.7	36.1	-2.49519	1.08803	1.16243	1.36024	1.01998	0.894047	1.11466	0.922791	1.04372	0.996283	1.14008	1.32808	0.953787	1.11439	0.841176	1.16106	1.015e-10	0.422202	4.15648	0.0534521	5.16348	1.81353	0.0904204	0.942883	1.83791	0.541305	2.70763	1.43683	0.918104	7.61876	2.17374	1.05798	2.9625	0.0885167	1.69966	6.84717	1.51588
6.91_396.3110m/z	396.311	6.90813	pos	9-deoxy-9-methylene-16,16-dimethyl -PGE2	LMFA03010059	Lipids and lipid-like molecules	Fatty Acyls	Eicosanoids	M+NH4	C23H38O4	45.7	29.5	0.411458	11.3106	11.3826	11.6321	11.8525	11.5758	9.82769	11.9866	11.4836	11.6644	11.9507	11.4296	10.7701	10.9633	11.4779	11.7373	13.596	15.837	9.62891	26.3671	2.09175	5.77217	13.2024	8.60459	6.45255	8.5349	20.4149	33.0887	12.2816	17.2925	34.9348	11.1126	32.604	18.8138	26.0429	38.2873	4.94273
7.35_311.2224m/z	311.222	7.3451	neg	12,13-DiHODE	HMDB10201	Lipids and lipid-like molecules	Fatty Acyls	Lineolic acids and derivatives	M-H	C18H32O4	45.7	34.9	-1.32191	36.7186	36.4814	38.6973	36.0887	39.4502	38.3518	38.3784	40.7973	40.8922	40.2448	42.3759	38.3292	39.4059	38.8324	40.9211	24.5901	23.3384	21.8976	21.3197	25.5696	34.3233	23.0462	20.5339	31.3359	32.0345	73.0296	127.231	100.68	128.339	123.062	59.8445	357.478	56.2596	85.8278	110.966	69.2027
4.92_125.0595m/z	125.06	4.92208	pos	Guaiacol	HMDB01398	Benzenoids	Phenols	Methoxyphenols	M+H	C7H8O2	45.6	30.5	-1.42481	0.323576	0.305957	0.310894	0.212017	0.426631	0.173471	0.482184	0.356274	0.127186	0.390669	0.369447	0.218784	0.175422	0.299078	0.423684	0.00170375	0.000325974	0.0112048	1.015e-10	0.00480544	0.0265131	1.015e-10	1.015e-10	1.015e-10	0.00960406	1.015e-10	0.0014413	44.4369	0.00877933	1.015e-10	1.015e-10	0.00702787	0.0111696	0.00157597	0.00810451	0.00392737
8.27_802.5600m/z	802.56	8.26638	neg	PC(14:0/20:2(11Z,14Z))	HMDB07880	Unclassified	Unclassified	Unclassified	M+FA-H	C42H80NO8P	45.6	33.5	-0.410342	11717.2	11354.9	13890.8	11788.9	11587.8	9588.84	10536.9	11091.8	12360.1	10728.7	12795.3	10201.9	12097.7	9976.51	10889.1	12854.2	13058.4	12323.6	13549.9	13400	13573.5	13919.9	11942.3	11564.7	13209.6	12123.1	15701.3	13881.3	12595.4	14503.6	13430.2	15193.2	13555	12336.9	12407.3	9783.3
0.58_109.0760m/z	109.076	0.576367	pos	Phenylenediamine	65772	Unclassified	Unclassified	Unclassified	M+H	C6H8N2	45.5	65	-0.586143	2.22016	2.34524	2.40357	2.07837	2.37051	2.38739	2.0444	2.28737	2.4287	2.57834	2.31987	2.2573	2.35849	2.34003	1.97888	1.17559	3.67541	2.83133	2.55152	2.33961	2.68049	3.4142	1.82502	2.54094	2.33898	1.67852	2.16617	2.20454	2.5778	2.11644	4.02624	1.56982	3.95784	2.32335	3.67836	2.67549
5.53_750.5408m/z	750.541	5.52598	pos	PE(16:0/22:4(7Z,10Z,13Z,16Z))	HMDB08943	Lipids and lipid-like molecules	Glycerophospholipids	Glycerophosphoethanolamines	M+H-H2O	C43H78NO8P	45.5	47	-3.08875	83.6289	72.724	74.5857	78.6994	119.683	52.2086	83.9242	74.3778	68.5946	84.515	70.8556	58.8804	53.2556	41.0094	91.5206	65.772	95.8976	68.7844	57.0809	87.1364	102.47	98.4231	68.7658	67.3822	60.3439	74.3409	108.984	95.8587	76.7249	91.5948	86.7805	71.1299	98.2824	81.2672	54.7855	92.7326
6.03_370.2506n	353.247	6.03343	pos	(20S,22E)-3beta-Hydroxychola-5,16,22-trien-24-oic Acid	LMST04010318	Lipids and lipid-like molecules	Sterol Lipids	Bile acids and derivatives	M+H-H2O, M+H	C24H34O3	45.5	32.5	-0.509525	11.0672	11.0584	10.9922	11.1414	11.1524	11.1736	10.8015	10.9702	10.7304	11.6164	10.6518	11.0566	10.0122	11.9385	11.4387	1.58895	1.42499	0.872919	2.08523	0.783858	4.72541	1.94075	2.32026	5.62979	21.3051	4.8139	4.94571	3.64951	1.74764	1.97668	1.4159	783.94	0.788181	1.74895	20.6266	1.18446
0.58_84.0806m/z	84.0806	0.576367	pos	2-Methyl-1-Pyrroline	103464	Unclassified	Unclassified	Unclassified	M+H	C5H9N	45.4	30.1	-2.06932	6.85646	6.54117	6.35543	6.83726	7.27758	6.69431	6.61669	6.73008	6.72993	5.93485	6.02684	6.16135	5.87735	6.21282	6.50068	5.79938	7.97445	7.67698	6.83564	8.08536	6.90811	6.53671	8.07249	8.47786	6.73066	3.79602	4.75173	6.23976	5.53596	6.6549	3.41222	6.15529	4.29123	6.19847	6.87117	8.16899
11.57_771.5779n	789.615	11.5679	pos	PC(20:2(11Z,14Z)/15:0)	HMDB08330	Lipids and lipid-like molecules	Glycerophospholipids	Glycerophosphocholines	M+H, M+NH4	C43H82NO8P	45.4	40.1	0.0994099	1358.56	1477.15	1485.75	1360.99	1316.04	1240.16	1517.04	1210.68	1897.49	1520.38	1314.45	1296.18	1308.73	1209.05	1614.36	1346.18	1600.41	1316.19	1420.45	1468.8	1381.44	1551.84	1259.65	1092	1343.22	1325.88	1566.57	1415.9	1260.68	1416.73	1637.04	1424.93	1802.13	1919.91	1332.35	1333.77
5.78_768.5561m/z	768.556	5.78068	pos	PE(16:1(9Z)/20:3(8Z,11Z,14Z))	HMDB08969	Lipids and lipid-like molecules	Glycerophospholipids	Glycerophosphoethanolamines	M+H	C43H78NO8P	45.4	43.3	2.95974	160.908	154.715	187.159	168.903	189.838	136.964	147.927	178.075	176.14	134.472	259.95	121.534	115.031	172.901	238.366	206.646	185.961	152.387	211.4	191.486	206.834	194.333	208.32	151.889	168.783	159.916	213.729	193.027	202.462	166.464	214.634	187.526	226.945	279.97	261.894	216.566
7.08_309.2065m/z	309.206	7.08355	neg	13S-HpOTrE	LMFA02000114	Lipids and lipid-like molecules	Fatty Acyls	Octadecanoids	M-H	C18H30O4	45.4	34	-2.05833	5.05464	5.0619	5.44074	6.4535	5.59097	5.49866	5.83877	5.24078	5.69079	5.91334	6.2138	6.02761	6.19524	6.24212	6.1881	2.41678	2.7635	3.36208	2.88781	2.46279	4.28525	2.98758	2.18964	3.32794	3.10224	13.1468	14.9709	16.3604	12.9237	15.0645	3.87327	22.0845	3.45559	13.1059	14.9381	6.55408
8.67_270.2790m/z	270.279	8.67397	pos	C17 Sphinganine	LMSP01040003	Lipids and lipid-like molecules	Sphingolipids	Sphingoid bases	M+H-H2O	C17H37NO2	45.4	29.1	-0.369597	38.3542	35.6543	33.977	36.6679	41.7031	40.5922	34.4537	36.7492	33.7831	32.6933	32.6825	34.0099	31.7721	32.8124	33.0245	39.6807	40.2298	39.9723	36.6381	41.0405	47.8053	39.4194	37.8708	49.2093	36.5043	48.501	37.1674	43.4068	39.2231	34.0536	42.1472	37.0799	37.687	37.2838	37.282	32.4831
4.12_461.1082m/z	461.108	4.12253	pos	Baicalein 6-methyl ether 7-glucuronide	49512	Unclassified	Unclassified	Unclassified	M+H	C22H20O11	45.3	33.3	0.8898	1.83502	1.90234	1.85982	1.59899	1.70124	2.0631	1.97673	1.88775	1.56018	2.02394	1.9674	1.63062	2.39285	1.72744	1.54823	0.514382	1.20917	1.04531	2.05818	1.28591	2.36219	0.462838	1.77044	2.56041	0.642073	4.29933	10.4004	3.80665	7.87772	11.9611	12.6503	19.6419	1.44723	7.74295	12.8125	3.66505
7.40_361.2738m/z	361.274	7.40213	pos	O-Arachidonoyl Glycidol	44872	Unclassified	Unclassified	Unclassified	M+H	C23H36O3	45.3	29	0.20083	89.6978	70.3952	63.801	99.4882	97.2447	86.62	75.4382	65.5851	61.0958	63.2372	65.286	63.5871	60.6082	61.8831	61.7361	85.2165	80.5085	84.3311	87.2082	61.6899	62.446	70.2654	77.7747	89.887	101.646	102.813	67.556	68.3934	112.494	106.416	79.881	88.2737	76.0443	91.8022	81.9079	66.4206
8.58_297.2430m/z	297.243	8.57635	neg	17-HOME(9Z)	LMFA02000180	Lipids and lipid-like molecules	Fatty Acyls	Octadecanoids	M-H	C18H34O3	45.3	32.5	-1.64618	15.9817	16.0802	16.5611	17.1613	15.3671	16.1197	17.5786	17.1948	15.9651	15.6693	16.5489	15.5367	16.7746	17.5171	16.2387	19.2493	15.5623	15.0873	17.7188	13.5993	13.8753	16.9076	16.7037	15.4029	15.5897	15.0616	12.6054	10.9984	12.557	12.5657	10.8882	11.0595	11.5541	8.48709	12.1156	11.4489
5.36_816.5737m/z	816.574	5.35823	neg	PE(20:2(11Z,14Z)/18:0)	HMDB09288	Lipids and lipid-like molecules	Glycerophospholipids	Glycerophosphoethanolamines	M+FA-H	C43H82NO8P	45.2	49.7	-3.0014	151.029	106.121	146.082	147.647	148.025	153.726	130.222	133.42	145.241	130.929	183.535	91.7375	109.317	93.9694	118.318	188.157	124.151	132.353	187.357	159.986	183.094	181.379	177.392	133.645	124.395	120.663	187.978	150.927	119.164	149.775	156.841	215.986	142.952	124.377	190.126	118.875
7.88_327.2536m/z	327.254	7.88247	neg	Elaidic acid	HMDB00573	Lipids and lipid-like molecules	Fatty Acyls	Fatty acids and conjugates	M+FA-H	C18H34O2	45.2	35.2	-1.82988	1.32828	1.59646	1.50027	1.35366	1.59967	1.48718	1.49009	1.89462	1.75375	1.67661	1.35958	1.70062	1.54086	1.58511	1.40024	1.72859	1.28733	0.377403	0.659936	1.10564	0.729071	0.740621	0.469647	0.987389	1.89301	2.18297	1.22829	2.26762	2.24115	3.93961	0.466478	4.88284	0.83411	1.22841	1.41342	1.21714
8.11_580.3620m/z	580.362	8.10783	neg	PC(19:1(9Z)/0:0)	LMGP01050130	Lipids and lipid-like molecules	Glycerophospholipids	Glycerophosphocholines	M+FA-H	C27H54NO7P	45.2	28.5	-0.0482555	22.984	23.1887	22.1553	21.7889	24.3255	23.3674	22.4179	22.6673	21.7733	22.8097	22.5718	22.5923	23.5336	23.1348	22.4009	31.4188	36.1657	27.2452	20.6573	19.8575	19.7549	27.5642	31.9451	45.4728	27.8742	12.2511	9.79987	12.4144	11.2543	9.24029	9.43089	8.75792	13.9159	9.20775	8.92495	17.9514
0.94_112.0503m/z	112.05	0.941317	pos	Cytosine	HMDB00630	Organoheterocyclic compounds	Diazines	Pyrimidines and pyrimidine derivatives	M+H	C4H5N3O	45.1	29.6	-1.74717	2.08708	1.97241	1.93861	1.86437	2.26798	2.15018	2.06582	2.02925	1.73652	1.88028	2.10836	2.02162	2.04554	2.14695	1.82389	1.75514	1.61507	2.05696	2.08072	1.64314	1.16531	2.87428	1.96888	1.36637	1.75347	0.789881	1.28183	0.833821	1.20209	1.45981	1.76101	2.24845	2.70821	1.20148	1.35067	1.24552
6.32_443.3163m/z	443.316	6.32085	neg	24-keto-25dehydrocholesterol	LMST01010299	Lipids and lipid-like molecules	Sterol Lipids	Sterols	M+FA-H	C27H42O2	45.1	32.7	-0.936048	0.762383	0.853108	0.55437	0.950553	0.652862	0.867701	0.836689	0.762132	0.492284	0.589457	0.66137	0.524817	0.767784	0.854504	0.934088	1.015e-10	0.0686869	0.0747646	1.015e-10	1.015e-10	1.015e-10	0.524568	1.015e-10	0.0968512	1.00678	0.345286	1.015e-10	1.015e-10	3.22673	0.149371	1.36068	0.330265	0.690167	10.1958	98.0936	1.04367
7.79_770.5698m/z	770.57	7.79287	neg	PE(20:1(11Z)/18:1(11Z))	HMDB09256	Lipids and lipid-like molecules	Glycerophospholipids	Glycerophosphoethanolamines	M-H	C43H82NO8P	45.1	48.7	-1.00123	7.81217	4.02025	9.21605	7.5211	5.09255	6.45713	8.48511	5.5302	8.57178	7.35455	9.09963	4.57825	3.82647	4.72417	8.84084	9.36849	6.80005	5.40462	9.22101	7.13767	6.78073	7.15651	6.00745	5.04389	4.70948	4.40561	6.99686	6.08009	4.91629	7.53188	6.61324	6.46033	6.74814	10.309	8.21735	7.09461
8.40_802.5600m/z	802.56	8.40417	neg	PC(18:1(11Z)/16:1(9Z))	HMDB08068	Lipids and lipid-like molecules	Glycerophospholipids	Glycerophosphocholines	M+FA-H	C42H80NO8P	45.1	31.3	-0.442872	9622.14	9701.06	11232.8	9198.32	9692.54	8178.07	8578.12	8690.06	10518.6	8436.89	10749.4	8656.17	10993.8	8976.45	8084.21	10197.5	10690.8	10157.4	10969	11073	10530.5	10945.8	10311	9998.35	11311.2	10228	13957.1	11231.8	10107.3	12671	10717.8	12748.5	10699.7	9379.13	10535.8	7611.38
8.67_208.1830n	226.217	8.67397	pos	5,8-tetradecadienal	LMFA06000082	Lipids and lipid-like molecules	Fatty Acyls	Fatty aldehydes	M+H-H2O, M+NH4	C14H24O	45.1	28.1	1.47957	3.58643	3.5683	3.51327	3.57501	3.60136	3.98113	3.18823	3.81542	3.64796	3.20876	3.38093	3.98008	3.41662	3.42576	3.01149	15.914	8.19301	9.29581	8.41698	11.9753	7.94466	4.62192	9.01333	18.2028	12.0076	12.2468	11.3829	15.9045	11.3046	5.24189	7.30522	6.59063	9.01058	8.21337	8.53022	7.5066
11.58_788.5459m/z	788.546	11.5796	neg	PC(15:0/18:2(9Z,12Z))	HMDB07940	Unclassified	Unclassified	Unclassified	M+FA-H	C41H78NO8P	45	36.7	1.62385	21.5122	23.4411	21.7554	24.0306	23.7634	17.645	17.9992	21.8918	28.0771	21.7837	22.3426	18.5789	17.9353	19.9669	19.2639	28.325	28.4283	21.2265	23.3775	30.7874	28.4871	30.2902	20.3494	25.6033	25.8173	33.204	21.77	33.9647	34.6182	26.7829	34.6653	31.5961	27.5666	33.6887	30.5887	26.4519
4.92_230.0975n	253.087	4.92208	pos	S-methylcaptopril	1475	Unclassified	Unclassified	Unclassified	M+H, M+Na	C11H18O3S	45	26.4	-0.502515	153.639	155.582	155.451	157.608	147.208	149.668	160.072	153.494	158.909	155.767	153.632	146.297	150.743	152.862	152.672	0.0300549	1.015e-10	0.101987	0.0459369	0.0855161	0.0840457	0.149448	0.0563405	0.0967062	1.015e-10	0.217474	0.156673	8312.64	0.239105	0.112845	0.0134698	0.513625	0.10435	0.0277846	0.364988	0.0070504
5.93_357.2642m/z	357.264	5.92998	neg	9,13-dihydroxy-10-ethoxy-11-octadecenoic acid	LMFA01050121	Lipids and lipid-like molecules	Fatty Acyls	Fatty Acids and Conjugates	M-H	C20H38O5	45	32.8	-1.33123	1.11878	0.524301	1.05704	0.93293	0.738682	1.19463	1.03404	0.887329	0.695322	0.8879	0.885368	0.989151	1.18841	0.841784	0.981634	0.117454	0.606132	0.54863	0.459089	0.605701	1.83113	1.23333	0.260137	1.37862	0.775142	3.00558	5.116	1.78733	4.56883	5.82784	1.68857	6.2001	1.50635	2.16897	3.84207	1.88367
6.56_534.3196m/z	534.32	6.55677	pos	Scyphostatin A	LMSP01080060	Lipids and lipid-like molecules	Sphingolipids	Sphingoid bases	M+Na	C31H45NO5	45	35.2	1.20261	3.63422	3.6901	3.67285	2.96174	3.98329	4.03675	3.55512	3.73485	3.65899	3.4648	3.83277	3.47874	3.406	4.19713	3.53585	0.887535	1.08276	2.67424	0.455593	0.934987	0.998692	0.900987	0.409279	1.76002	2.32263	7.43712	3.37228	6.46574	4.35338	4.74919	1.31794	5.44346	1.77892	2.81753	2.12941	2.22358
7.58_481.2567m/z	481.257	7.57927	neg	PA(18:1(9Z)/0:0)	LMGP10050008	Lipids and lipid-like molecules	Glycerophospholipids	Glycerophosphates	M+FA-H	C21H41O7P	45	31.8	-1.14539	7.43192	7.48458	7.14879	6.4201	6.44191	7.27373	7.21649	6.79159	6.09736	6.53708	6.83782	6.03096	7.38519	6.57965	7.26265	7.3599	6.49368	7.25026	7.31355	6.35526	6.88905	6.06152	7.46826	9.01123	6.7839	4.95537	3.40789	3.75962	4.7779	4.17534	4.78589	3.29308	4.11793	4.08397	3.38454	4.70966
7.84_608.3553m/z	608.355	7.84107	neg	PGPC	45374	Unclassified	Unclassified	Unclassified	M-H	C29H56NO10P	45	47.4	-2.69627	3.96559	4.2775	4.93259	4.7095	5.11858	4.38963	4.91767	4.95757	4.09486	4.2377	4.81977	4.54437	4.99677	4.95863	5.61162	4.19135	3.8098	3.89852	4.46879	3.0365	3.17774	3.33718	4.21311	4.41813	4.70647	5.43846	2.03336	3.71323	4.09123	3.28709	2.0054	3.89194	1.88477	2.76784	2.62098	3.68451
0.71_230.0959m/z	230.096	0.707133	pos	Ergothioneine	53	Organic acids and derivatives	Carboxylic acids and derivatives	Amino acids, peptides, and analogues	M+H	C9H15N3O2S	44.9	35.5	0.351076	25.7663	25.3213	25.2367	24.9725	26.3791	25.8646	25.8491	25.2921	25.0917	24.509	26.0539	25.7973	24.5186	25.4541	25.9356	28.174	50.7108	49.196	52.6056	34.8646	39.6598	56.503	30.7212	42.1338	65.3852	67.9495	57.9293	31.2646	58.1297	66.6087	47.2249	70.7179	47.1523	46.3321	73.0482	33.5308
8.52_310.3112m/z	310.311	8.52245	pos	3,7,11,15-Tetramethyl-6,10,14-hexadecatrien-1-ol	LMFA05000210	Lipids and lipid-like molecules	Fatty Acyls	Fatty alcohols	M+NH4	C20H36O	44.9	32.4	2.67317	32.7717	31.8575	31.8442	33.8468	33.7767	32.0104	31.4531	31.7396	32.2281	31.8563	31.553	31.4248	31.8535	31.1966	33.1342	37.4931	32.8204	32.9953	34.5333	33.7218	34.0731	39.1884	34.5294	32.1396	34.4768	33.5912	36.3959	36.1383	34.5848	31.9437	35.2371	36.0215	33.4225	34.9731	32.7182	31.7537
8.75_308.2949m/z	308.295	8.74972	pos	N-Oleoylethanolamine	HMDB02088	Organic nitrogen compounds	Organonitrogen compounds	Amines	M+H-H2O	C20H39NO2	44.9	27.7	0.366778	4.16863	4.15424	4.49225	4.55186	4.72976	3.81685	3.57605	4.71808	4.26188	4.39833	4.59069	4.70038	5.11032	4.07613	4.41262	7.51077	9.23468	5.97056	24.3744	6.63296	11.5317	10.8545	21.121	12.5567	3.87174	12.5757	8.28249	5.20915	5.30948	7.92864	21.0834	3.42846	13.4433	13.0317	14.971	5.25579
0.58_140.0681m/z	140.068	0.576367	pos	Betaine	HMDB00043	Organic acids and derivatives	Carboxylic acids and derivatives	Amino acids, peptides, and analogues	M+Na	C5H11NO2	44.8	27.1	-0.754696	4.2297	4.3597	4.23588	3.79324	4.2895	4.3572	4.47886	4.50935	4.02063	4.43247	3.98106	4.10206	4.26731	3.82106	4.29448	5.31684	3.68848	4.24389	4.59616	4.50924	4.83681	4.4021	4.86113	4.14892	4.43068	5.12345	5.20659	4.62619	5.17139	3.97484	4.48798	4.96416	4.47298	4.66296	4.23282	4.44071
11.57_544.3405m/z	544.34	11.5679	pos	LysoPC(20:4(8Z,11Z,14Z,17Z))	HMDB10396	Unclassified	Unclassified	Unclassified	M+H	C28H50NO7P	44.8	32.4	1.30365	7.0922	7.58974	7.82637	6.86971	6.40547	7.82797	7.26565	8.15485	7.86957	6.83064	8.45043	9.12267	6.82916	9.30726	8.77168	6.79634	6.04188	6.1424	6.68419	7.04304	8.99154	5.38308	6.36461	7.69954	6.66346	7.2584	6.27142	5.93315	5.52554	5.0085	6.36626	5.51564	6.24669	6.53467	7.44844	7.69036
4.93_166.0993n	167.107	4.92897	pos	Perillic acid	HMDB04586	Lipids and lipid-like molecules	Prenol lipids	Monoterpenoids	M+H, M+Na	C10H14O2	44.8	25.7	-0.675724	15.6793	15.7549	15.7811	15.9323	15.5313	15.3734	15.8804	16.0124	15.8265	15.6818	15.6036	15.1593	15.5899	16.7433	15.7187	0.0649465	0.0606373	0.0732348	0.0329398	0.336599	0.0454886	0.0740534	1.015e-10	0.0796159	0.0533238	0.229948	0.141951	1353.54	0.0639783	0.0601428	1.015e-10	0.10387	0.0683027	0.168669	0.0921756	1.015e-10
5.59_498.2893m/z	498.289	5.5856	neg	Taurochenodesoxycholic acid	HMDB00951	Lipids and lipid-like molecules	Steroids and steroid derivatives	Bile acids, alcohols and derivatives	M-H	C26H45NO6S	44.8	30.1	-0.37015	26.1411	27.0878	26.6902	27.1155	26.6891	27.512	26.2925	26.0708	26.2733	26.3345	27.2055	27.396	26.6893	27.0166	26.4669	1.08404	3.19426	1.26021	2.54524	4.00395	4.76971	4.8019	0.875207	8.90976	8.91369	9.1292	12.1775	9.8015	12.4215	67.5109	12.0738	35.0564	3.30462	9.50754	47.6462	15.6008
5.83_487.3061m/z	487.306	5.83363	neg	1alpha-hydroxy-18-(4-hydroxy-4-methyl-2-pentynyloxy)-23,24,25,26,27-pentanorvitamin D3	LMST03020591	Lipids and lipid-like molecules	Sterol Lipids	Secosteroids	M+FA-H	C28H42O4	44.8	33.5	-0.92826	1.0812	1.34262	1.17691	1.17503	1.0617	1.18042	1.65099	1.44506	1.31971	1.19331	1.30553	1.31643	1.33906	1.5703	1.08038	1.015e-10	0.727211	1.50747	0.949641	0.327838	1.80993	1.54994	0.0701243	0.545104	4.78629	2.37164	1.015e-10	1.015e-10	2.57103	5.51407	3.61881	3.88589	1.015e-10	9.01454	52.1234	7.41312
6.16_210.1618n	228.196	6.1574	pos	7-tridecynoic acid	LMFA01030600	Lipids and lipid-like molecules	Fatty Acyls	Fatty Acids and Conjugates	M+H-H2O, M+NH4, M+H	C13H22O2	44.8	25.5	-0.834421	243.268	251.006	252.739	238.013	238.609	250.302	246.149	254.182	250.505	253.894	252.375	252.303	258.594	257.21	260.236	264.222	236.546	241.062	252.933	247.996	247.69	278.248	256.738	231.21	245.118	248.818	271.345	253.34	248.747	252.467	258.158	258.428	262.011	247.945	252.011	245.746
7.35_301.2166m/z	301.217	7.35397	pos	18R-HEPE	HMDB12611	Lipids and lipid-like molecules	Fatty Acyls	Eicosanoids	M+H-H2O	C20H30O3	44.8	31.4	1.34249	1.90156	1.80395	1.83472	2.11287	1.99661	1.82537	1.67138	1.96888	1.85473	1.69938	1.81588	2.1705	2.18334	1.71745	1.99451	0.472486	4.33219	1.05409	2.53641	0.0717908	0.720811	1.15023	0.244953	0.988962	0.229267	1.32462	0.414729	1.3201	1.07847	0.848006	2.63714	0.882384	1.68271	0.56716	0.589159	1.504
7.48_204.1382m/z	204.138	7.47798	pos	Alpha-Pyrrolidinopropiophenone	85090	Unclassified	Unclassified	Unclassified	M+H	C13H17NO	44.8	25.5	-0.356405	5.56827	5.47595	5.53221	5.92187	5.66333	5.75588	4.93199	5.30524	5.86023	5.52641	5.43694	5.33077	5.83213	5.31658	6.08788	6.43881	4.81976	5.79536	5.15569	5.6575	5.79295	6.50599	5.61063	5.3592	6.3826	5.90055	6.16276	5.66766	6.20947	6.09625	5.48507	6.27295	5.95825	5.09372	5.30184	5.27953
8.10_535.3644n	536.372	8.10262	pos	PE(22:1(11Z)/0:0)	LMGP02050023	Lipids and lipid-like molecules	Glycerophospholipids	Glycerophosphoethanolamines	M+H, M+Na	C27H54NO7P	44.8	26.6	1.14164	103.48	102.917	104.01	105.786	104.154	101.789	102.19	102.987	103.905	103.713	105.436	102.977	107.82	108.371	103.828	146.222	153.244	120.736	104.289	91.6466	94.8174	127.68	148.478	185.346	124.558	69.0863	59.205	67.7602	67.4098	57.5465	53.8059	52.5116	69.9507	55.4197	52.9279	80.8883
8.57_465.3582m/z	465.358	8.56947	neg	5beta-Cholestane-3alpha,7alpha,12alpha-triol	LMST04030035	Lipids and lipid-like molecules	Sterol Lipids	Bile acids and derivatives	M+FA-H	C27H48O3	44.8	29.4	-0.803391	4.7538	4.84792	3.94308	4.17843	3.70143	3.79784	3.41079	4.15297	4.52829	5.40813	4.84425	4.95473	5.35825	5.29095	5.14684	5.53245	5.36738	8.93213	11.1095	8.2657	12.6075	12.326	10.8385	11.6121	13.5039	24.2224	20.0266	21.0945	30.6008	24.4896	18.9841	37.4316	14.2479	22.6675	25.1326	0.682427
2.60_120.0573n	103.054	2.60422	pos	2-Methylbenzaldehyde	66609	Benzenoids	Benzene and substituted derivatives	Benzoyl derivatives	M+H-H2O, M+H	C8H8O	44.7	26	-1.3878	76.5624	79.7201	81.5846	73.948	76.4648	78.6107	77.2263	83.8272	78.9652	79.971	83.5752	80.4167	83.1322	85.6975	82.3246	76.705	78.7607	72.4084	71.322	88.4618	75.223	73.5797	77.3024	77.2453	72.594	72.5891	95.5703	99.502	94.2124	107.859	67.6381	88.2168	79.6547	100.381	111.317	96.8399
4.38_259.1516m/z	259.152	4.37782	pos	Tetrahydrobiopterin	HMDB00027	Organoheterocyclic compounds	Pteridines and derivatives	Pterins and derivatives	M+NH4	C9H15N5O3	44.7	27.3	1.30015	0.256989	0.195139	0.19158	0.41761	0.135878	0.28385	0.190617	0.201004	0.219803	0.0804196	0.265094	0.349329	0.267533	0.406232	0.180287	8.28738	10.2889	11.7993	2.03523	11.9692	7.09391	7.08777	3.48285	6.85094	17.0409	7.56785	12.497	8.51768	9.71014	11.6518	5.92479	20.5879	7.10357	11.8779	3.26728	10.8828
8.28_414.4306m/z	414.431	8.28157	pos	Hexacosanoic acid	HMDB02356	Lipids and lipid-like molecules	Fatty Acyls	Fatty acids and conjugates	M+NH4	C26H52O2	44.7	27.5	0.0849085	36.5523	29.2526	28.1811	41.2072	39.6836	35.7284	29.5899	24.6051	28.3314	28.0083	31.7799	33.9335	35.979	42.1883	38.5594	45.3789	39.3862	41.5445	40.1517	42.0119	42.3669	43.2112	39.5776	38.371	41.7305	43.8501	41.7009	44.9411	41.7443	39.2478	43.2636	41.4604	42.363	41.31	41.09	39.388
8.53_393.3006m/z	393.301	8.52817	neg	5beta-Cholane-3alpha,7alpha,23,24-tetrol	LMST04010303	Lipids and lipid-like molecules	Sterol Lipids	Bile acids and derivatives	M-H	C24H42O4	44.7	35.3	-1.03148	0.62449	0.653188	0.801285	0.471354	0.607666	0.843643	0.662796	0.586972	0.746984	0.513621	0.908585	0.700987	0.557179	0.470912	0.460037	0.0798849	1.015e-10	0.270382	1.015e-10	0.020197	0.238326	0.162772	0.0323351	0.0848846	0.122443	0.717361	0.296607	0.33613	0.215719	0.438857	0.212142	1.19182	0.592401	0.308297	0.447833	0.428261
1.94_267.0730m/z	267.073	1.93775	neg	Inosine	HMDB00195	Nucleosides, nucleotides, and analogues	Purine nucleosides	Unclassified	M-H	C10H12N4O5	44.6	28	-1.92597	6.28162	6.55463	5.83165	6.49173	6.73755	6.15056	6.7303	6.79514	6.21963	6.42642	5.98263	6.89866	6.48172	6.2419	7.44452	1.015e-10	0.0879422	0.102495	109.291	1.015e-10	1.015e-10	0.13344	0.0588434	0.0127436	0.192857	1.015e-10	1.015e-10	1.015e-10	0.0322843	1.015e-10	1.015e-10	0.148781	0.0648849	1.015e-10	1.015e-10	0.309075
4.67_171.0658m/z	171.066	4.672	neg	4,7-dioxo-octanoic acid	LMFA01060156	Lipids and lipid-like molecules	Fatty Acyls	Fatty Acids and Conjugates	M-H	C8H12O4	44.6	30.2	-2.66557	1.54207	1.36914	1.58671	1.47022	1.37557	1.89582	1.45945	1.74523	1.78342	1.89624	1.79805	1.52053	1.99453	1.79102	1.72851	2.2007	1.75622	2.29501	2.03754	1.90664	2.03286	1.58605	1.6638	1.71694	1.593	1.60762	2.07279	2.00542	1.95551	2.21726	2.47001	1.94737	1.659	1.7004	1.92058	2.076
8.05_595.2890m/z	595.289	8.04588	neg	PI(18:2(9Z,12Z)/0:0)	LMGP06050010	Lipids and lipid-like molecules	Glycerophospholipids	Glycerophosphoinositols	M-H	C27H49O12P	44.6	28.5	0.247192	164.591	157.955	147.388	140.09	139.747	128.597	128.509	131.639	126.234	124.444	119.269	113.431	100.374	95.7908	87.6441	81.1648	133.435	138.971	118.9	113.463	96.8813	100.25	116.453	161.493	167.391	164.44	94.3104	85.5065	224.166	194.519	113.251	127.114	119.253	155.431	174.043	83.7552
8.43_828.5751m/z	828.575	8.4317	neg	PC(18:0/18:3(9Z,12Z,15Z))	HMDB08041	Lipids and lipid-like molecules	Glycerophospholipids	Glycerophosphocholines	M+FA-H	C44H82NO8P	44.6	38.6	-1.12185	1568.81	1130.74	1293.83	1302.75	983.609	1693.98	2169.79	1441.63	1433.06	1725.14	2089.63	1668.7	2485.65	1818.87	1487.58	1343.66	1125.24	1574.54	1639.89	1954.88	1649.37	1965.28	2988.5	1443.02	1729.8	1363.12	2314.6	1400.93	1992.75	2455.17	1503.18	2479.78	1274.06	1040.58	2049.02	1147.82
11.57_580.4336m/z	580.434	11.5679	pos	LysoPC(22:0)	HMDB10398	Lipids and lipid-like molecules	Glycerophospholipids	Glycerophosphocholines	M+H	C30H62NO7P	44.5	39.2	-0.0739727	6.82367	7.27723	7.42648	6.5858	6.43817	6.88044	7.39026	7.00905	7.9675	7.1389	7.59046	7.91699	7.09832	8.54512	7.55149	5.01288	7.25985	9.44703	6.36365	9.60515	6.78509	5.65425	6.82362	11.5123	6.54808	5.57815	3.38079	7.8894	5.98882	4.68488	4.56484	6.79931	6.06181	6.02817	4.87844	8.34615
4.99_241.0865m/z	241.087	4.98857	neg	Equol	HMDB02209	Phenylpropanoids and polyketides	Isoflavonoids	Isoflavans	M-H	C15H14O3	44.5	30.6	-2.04785	1.26111	1.0419	0.871979	0.895708	0.811102	0.898864	1.09189	1.01912	0.995339	0.84229	1.07437	0.716287	0.622035	0.799785	0.60827	1.33858	1.33048	1.6609	0.685234	0.834245	2.8213	1.34973	2.4406	3.97397	2.42831	4.13898	4.29788	0.444115	4.12098	4.55588	1.67323	1.96528	3.7033	3.14684	2.2118	0.645217
6.71_239.1283m/z	239.128	6.71363	neg	4,8-Dimethyl-4E,8E-decadien-10-olide	LMFA07040024	Lipids and lipid-like molecules	Fatty Acyls	Fatty esters	M+FA-H	C12H18O2	44.5	27.7	-2.79566	2.16563	2.23881	2.30416	2.22993	2.33821	2.29566	2.05977	2.34689	2.31253	2.31233	2.51409	2.47675	2.19982	2.36039	2.44283	4.45777	3.26361	4.21416	3.18132	4.60394	5.3676	3.74409	3.55431	4.43859	4.48964	4.79773	4.17163	4.31148	4.63555	5.42836	3.86201	6.42237	4.53715	4.29243	3.71039	4.29171
6.99_337.2380m/z	337.238	6.98918	neg	14,15-DiHETrE	HMDB02265	Lipids and lipid-like molecules	Fatty Acyls	Eicosanoids	M-H	C20H34O4	44.5	31.3	-1.32779	1.20383	0.87498	0.858158	0.991327	0.885397	0.884644	0.901366	0.774397	0.67591	0.954969	1.20602	0.854569	0.899452	0.948505	1.09395	0.65799	0.822183	0.771806	0.944558	0.567845	0.738741	0.693603	0.414482	0.946973	0.577447	1.76837	0.963563	0.987674	1.61159	3.54872	1.0144	0.74081	0.917675	1.39982	2.40504	1.4134
8.00_433.3314m/z	433.331	7.9996	neg	5-Cholestene-3beta,7alpha,12alpha,24-tetrol	LMST04030077	Lipids and lipid-like molecules	Sterol Lipids	Bile acids and derivatives	M-H	C27H46O4	44.5	36.1	-2.12101	0.737526	0.991119	0.819268	0.852455	0.633052	0.807798	0.372369	0.748757	1.09503	0.545572	1.08485	0.630983	0.536355	0.84019	0.859125	0.281268	0.061087	0.175748	0.717388	0.415991	0.948333	0.182149	0.743246	0.388742	1.34511	2.22542	1.39203	2.99411	2.73606	2.88889	0.222855	3.42742	0.691318	1.75528	2.25454	0.411222
8.19_509.2883m/z	509.288	8.19055	neg	PA(20:1(11Z)/0:0)	LMGP10050026	Lipids and lipid-like molecules	Glycerophospholipids	Glycerophosphates	M+FA-H	C23H45O7P	44.5	31.5	-0.462061	3.07037	3.36315	2.85742	3.27258	2.76755	3.09279	3.08909	3.62953	2.83907	2.94617	3.08861	2.41755	2.62083	3.09527	2.38992	2.33429	2.28298	2.74539	1.94838	1.10356	2.13338	1.76927	2.57265	3.49991	2.17323	1.66716	0.646287	1.57769	2.30691	1.81511	1.44827	0.563852	2.42054	2.14291	1.17601	2.5259
8.49_861.6133m/z	861.613	8.48805	pos	PE(22:2(13Z,16Z)/22:6(4Z,7Z,10Z,13Z,16Z,19Z))	HMDB09573	Lipids and lipid-like molecules	Glycerophospholipids	Glycerophosphoethanolamines	M+NH4	C49H82NO8P	44.5	42.8	1.93371	20.1286	17.6388	16.7712	24.8936	21.4385	11.9465	22.2358	25.2589	9.76034	18.9923	13.0734	12.2362	8.37272	11.7714	12.2525	20.7593	17.9868	17.8497	15.1575	12.1334	27.8409	31.6874	22.4785	20.4929	21.4391	27.1283	17.9503	21.8061	35.4238	21.1166	25.5222	15.6344	29.2109	17.0383	15.0434	19.1494
8.61_369.3007m/z	369.301	8.61077	neg	2-methyl-2-eicosenoic acid	LMFA01020136	Lipids and lipid-like molecules	Fatty Acyls	Fatty Acids and Conjugates	M+FA-H	C21H40O2	44.5	32.5	-1.0525	2.31496	1.80667	1.57719	1.86568	2.07127	1.79367	1.57258	2.03654	1.76561	1.78268	1.80456	2.08679	1.64731	1.82122	2.00862	2.52601	1.85162	1.47455	1.20879	2.45262	2.34702	1.513	1.20699	2.40594	1.32892	3.60815	1.9328	2.77922	4.33235	4.29044	2.68722	4.60318	2.69664	3.92163	4.14092	2.63969
11.57_734.5693m/z	734.569	11.5679	pos	PC(16:0/16:0)	HMDB00564	Lipids and lipid-like molecules	Glycerophospholipids	Glycerophosphocholines	M+H	C40H80NO8P	44.4	25.7	-0.191738	430.226	516.128	530.492	395.605	338.917	470.177	516.206	540.561	523.115	530.58	527.71	504.741	470.802	584.663	494.263	525.471	353.108	451.926	426.8	458.054	605.462	613.235	507.455	373.054	419.262	469.182	432.463	341.299	425.027	394.874	615.718	422.024	480.573	226.126	468.262	328.529
6.43_491.3377m/z	491.338	6.43105	neg	1alpha,25-dihydroxy-24a,24b-dihomo-23-oxa-20-epivitamin D3	LMST03020385	Lipids and lipid-like molecules	Sterol Lipids	Secosteroids	M+FA-H	C28H46O4	44.4	29.1	-0.315079	1.61508	1.88536	1.53546	1.59149	1.74628	1.53424	1.31092	1.37087	1.60908	1.66371	1.22947	1.44655	1.71807	1.98816	1.62622	0.920369	0.482373	0.594639	1.21756	0.264699	2.34363	1.59728	1.4768	1.82498	5.46124	8.0818	1.32533	11.8317	10.3778	6.0112	3.83466	7.08118	3.32852	4.45292	6.09981	2.39476
7.37_343.2274m/z	343.227	7.37263	neg	17-HDoHE	HMDB10213	Lipids and lipid-like molecules	Fatty Acyls	Fatty acids and conjugates	M-H	C22H32O3	44.4	34.8	-1.25133	0.999124	0.723401	0.995036	0.593348	0.801596	0.87674	0.847	0.729921	0.867784	0.980213	0.817334	0.883372	0.856281	1.11353	0.782404	0.524484	0.843562	0.467889	0.681571	0.0871495	0.233124	0.553866	0.144524	0.270024	0.398582	2.2679	1.37137	1.37887	1.45972	2.53389	1.18692	1.5002	0.552451	1.84995	1.76354	1.11214
7.42_306.2793m/z	306.279	7.4159	pos	Taxa-4(20),11(12)-dien-5alpha-ol	LMPR0104390003	Lipids and lipid-like molecules	Prenol lipids	Isoprenoids	M+NH4	C20H32O	44.4	23.8	0.58455	6.24817	6.1861	6.35252	6.77151	6.39919	6.02328	5.79871	6.62321	6.2802	6.20509	6.3016	6.09628	6.44471	6.23191	6.68272	7.75557	5.23502	5.6853	4.59283	6.94612	4.19382	4.47039	3.04427	6.99695	5.18481	8.66298	8.58231	9.78234	11.817	13.4431	8.2135	8.43274	7.47637	12.8798	9.36703	6.68495
7.84_435.2511m/z	435.251	7.84107	neg	PA(0:0/18:1(9Z))	LMGP10050014	Lipids and lipid-like molecules	Glycerophospholipids	Glycerophosphates	M-H	C21H41O7P	44.4	28.8	-1.48214	3.2614	2.36504	3.07799	2.8645	2.88642	3.39726	4.20374	2.79551	3.00195	3.16939	3.26762	3.00027	3.55807	3.07826	3.34727	1.75223	2.66857	2.17656	2.27521	2.088	1.95098	2.51261	2.56784	2.71131	2.51062	2.16062	1.65976	2.02888	2.27709	2.21991	1.91886	1.67665	2.10377	1.65924	1.69957	3.12062
8.31_610.3724m/z	610.372	8.31455	neg	PC(18:0/2:0)	LMGP01010779	Lipids and lipid-like molecules	Glycerophospholipids	Glycerophosphocholines	M+FA-H	C28H56NO8P	44.4	32.5	-0.225109	3.46534	2.97112	3.13159	2.94438	3.38762	3.22243	2.81743	2.37755	2.55298	1.86854	3.26104	2.83263	2.80649	2.70299	2.82093	2.82044	3.0696	2.83083	3.19784	2.16388	1.74603	3.2742	3.22371	3.31605	2.92349	2.71351	2.09589	2.51992	2.33923	2.11698	1.96639	2.4027	2.68445	2.64532	2.66804	2.45279
10.53_527.4469m/z	527.447	10.5347	neg	32,35-anhydrobacteriohopaneterol	LMPR04000022	Lipids and lipid-like molecules	Prenol lipids	Hopanoids	M-H	C35H60O3	44.3	32.1	-0.184245	11.2645	9.43174	11.5112	9.00449	9.23461	15.6745	19.8692	14.1052	16.5371	13.7019	20.3179	17.3756	24.9943	21.4777	19.1506	9.5132	11.049	12.4286	13.1715	15.1542	10.7453	10.177	17.3504	11.9958	12.622	9.87558	17.0218	10.9602	9.64047	17.9336	11.6883	17.5804	9.63148	8.95642	15.1632	13.4009
11.19_629.5152m/z	629.515	11.1872	neg	DG(15:0/22:4(7Z,10Z,13Z,16Z)/0:0)	HMDB07089	Lipids and lipid-like molecules	Glycerolipids	Diradylglycerols	M-H	C40H70O5	44.3	38.4	0.239208	2.31831	2.05548	1.29985	1.80607	2.13084	1.80975	2.00486	1.98439	1.47797	1.52839	2.21412	1.37859	1.36676	1.67669	1.09852	0.313843	1.68332	1.88219	3.49743	0.164966	4.9871	2.70681	3.76177	10.3917	3.93057	1.015e-10	1.015e-10	1.015e-10	1.015e-10	1.015e-10	1.015e-10	1.015e-10	1.015e-10	1.015e-10	1.015e-10	1.015e-10
6.33_230.2477m/z	230.248	6.32965	pos	Xestoaminol C	53933	Unclassified	Unclassified	Unclassified	M+H	C14H31NO	44.3	23.1	-0.439648	188.612	186.007	184.032	188.474	185.836	189.762	190.374	181.426	186.6	181.875	186.227	181.151	186.027	185.724	180.606	125.927	123.737	151.332	131.874	151.088	110.418	108.647	157	215.003	150.311	165.625	178.056	219.215	167.965	148.57	164.977	217.528	175.362	153.071	175.677	203.273
6.66_445.2960m/z	445.296	6.65845	neg	(17Z)-1alpha,25-dihydroxy-17,20-didehydro-21-norvitamin D3	LMST03020036	Lipids and lipid-like molecules	Sterol Lipids	Secosteroids	M+FA-H	C26H40O3	44.3	30.7	0.111371	1.56917	1.21573	1.88877	1.83963	1.27431	1.43308	1.40193	1.10405	1.37774	1.66885	1.24394	1.69162	2.01318	1.1377	1.96264	0.832916	1.81037	1.52157	0.794238	1.30884	1.3738	0.338758	0.988193	0.856863	0.418165	0.229369	7.46563	1.21024	0.288153	0.746062	0.0660922	2.08131	1.015e-10	0.809605	1.02483	2.90252
6.82_283.1910m/z	283.191	6.82375	neg	(+)-14,15-Epoxy-thapsan-14-ol	LMPR0103530001	Lipids and lipid-like molecules	Prenol lipids	Isoprenoids	M+FA-H	C15H26O2	44.3	26	-2.0781	8.54405	9.63077	10.6002	10.5013	10.1371	10.3801	10.0967	9.86642	11.1492	9.7762	11.7035	11.1259	10.3561	9.54057	9.37501	3.61292	6.05366	6.47893	4.73725	6.18085	7.80555	7.13763	4.09292	9.97873	7.10684	18.1602	50.5863	21.1949	24.004	28.2202	6.98103	45.5553	7.30704	25.5803	30.1332	11.6104
9.86_557.4404m/z	557.44	9.8632	pos	1-(O-alpha-D-glucopyranosyl)-3-keto-(1,25R)-hexacosanediol	LMFA13010020	Lipids and lipid-like molecules	Fatty Acyls	Fatty acyl glycosides	M+H-H2O	C32H62O8	44.3	33.5	-1.27969	28.1319	29.8543	31.1567	27.1853	29.1996	26.9032	29.2394	32.0611	30.4913	30.5766	31.4978	32.9091	30.552	32.8231	33.4123	32.6862	32.1626	28.4423	30.2884	29.1928	27.6293	31.3786	26.5413	27.1381	27.1403	30.8037	29.8694	33.2045	29.3528	25.4131	31.6643	29.7907	29.9866	26.2445	29.8737	34.8942
6.36_265.1449m/z	265.145	6.36223	neg	(+)-Blennin D	LMPR0103620003	Lipids and lipid-like molecules	Prenol lipids	Isoprenoids	M-H	C15H22O4	44.2	27.1	1.54854	51.4082	52.7749	55.6142	54.4029	53.2808	54.5996	54.7406	55.1576	56.3724	55.4732	57.1393	53.5406	53.6817	53.8444	55.3465	39.4755	40.0552	44.651	47.6786	44.3323	52.681	49.1565	55.3223	69.9273	46.3464	38.1426	41.4484	34.4302	55.0278	38.2047	39.2079	32.754	34.826	46.8691	45.4027	32.7095
7.33_505.2570m/z	505.257	7.33133	neg	PA(20:3(8Z,11Z,14Z)/0:0)	LMGP10050028	Lipids and lipid-like molecules	Glycerophospholipids	Glycerophosphates	M+FA-H	C23H41O7P	44.2	29.6	-0.410537	4.60285	4.27433	4.8754	4.18754	4.72465	4.45741	4.29376	3.70719	4.69329	4.99027	4.26267	3.98732	3.937	4.59597	4.39076	2.94242	3.57749	3.79673	4.25142	3.50975	3.27552	2.71057	3.297	3.3655	4.43227	4.61957	3.02375	2.40638	4.60595	4.98746	2.98996	3.01463	3.14825	4.16456	4.00628	3.63162
7.66_302.2246n	303.232	7.65697	pos	Eicosapentaenoic acid	HMDB01999	Lipids and lipid-like molecules	Fatty Acyls	Fatty acids and conjugates	M+H-H2O, M+H	C20H30O2	44.2	21.7	0.0279498	69.7678	69.5192	69.7518	71.2009	69.6044	69.6136	68.6522	72.4462	68.4628	68.4212	69.6769	69.3183	66.0007	69.0166	70.516	15.0901	88.382	49.5349	105.609	6.43261	28.3687	33.5529	9.10438	49.8631	12.252	22.142	9.9814	26.427	16.4414	15.9312	78.6269	9.40202	43.5083	9.91743	11.2628	22.5651
1.30_123.0439m/z	123.044	1.30438	pos	4-Hydroxybenzaldehyde	HMDB11718	Organic oxygen compounds	Organooxygen compounds	Carbonyl compounds	M+H	C7H6O2	44.1	22.7	-1.45676	93.047	93.1987	93.1986	92.7408	95.7056	92.4974	91.2442	96.7969	94.0791	91.3758	90.5423	89.0776	94.6363	91.0157	92.5981	60.0788	80.6545	74.016	79.909	76.315	83.223	88.6848	88.1897	106.184	87.069	78.62	109.902	113.313	67.3882	115.763	74.3756	80.9196	77.9079	139.663	162.641	83.395
3.56_193.0501m/z	193.05	3.55865	neg	trans-Ferulic acid	HMDB00954	Phenylpropanoids and polyketides	Cinnamic acids and derivatives	Hydroxycinnamic acids and derivatives	M-H	C10H10O4	44.1	26.7	-2.95117	6.12502	5.24175	5.4841	6.79787	5.38795	5.80806	6.0744	6.65032	6.5102	6.25558	6.16088	5.91419	5.89138	5.63985	5.97425	4.18283	5.20376	4.66889	3.25088	6.18759	8.6085	4.44245	4.5292	7.24857	2.02957	12.138	27.8401	25.5407	23.9665	45.6227	12.2321	44.4887	10.3556	36.9661	35.01	16.0334
4.13_459.0931m/z	459.093	4.1279	neg	Pinnatifinoside A	LMPK12110397	Lipids and lipid-like molecules	Polyketides	Flavonoids	M+FA-H	C21H18O9	44.1	28.7	-0.441678	0.520202	0.424906	0.751235	0.855519	1.12342	0.746704	0.731421	0.455938	0.550973	0.48065	0.44407	0.676821	0.796109	0.75058	0.996535	1.015e-10	0.410525	0.113243	1.18389	0.493488	1.17788	0.116779	0.412278	0.504931	0.104558	1.80159	4.53746	1.33118	3.75646	5.55423	4.88021	9.69514	0.641342	2.82174	5.66259	1.31056
5.57_365.2330m/z	365.233	5.57183	neg	5a-Tetrahydrocortisol	HMDB00526	Lipids and lipid-like molecules	Steroids and steroid derivatives	Hydroxysteroids	M-H	C21H34O5	44.1	27.7	-0.94912	0.940594	0.682298	0.657988	0.770339	0.688769	0.984329	0.648274	0.605027	0.806765	0.752284	0.844705	1.02603	0.897644	1.01259	1.12122	1.015e-10	1.015e-10	1.015e-10	1.015e-10	1.015e-10	1.015e-10	1.015e-10	1.015e-10	1.015e-10	1.015e-10	4.0826	3.26213	5.26346	0.677701	4.97778	0.0903593	35.5038	1.015e-10	1.27799	1.63934	1.015e-10
7.97_507.3681m/z	507.368	7.97207	neg	6beta-acetoxy-24-methylcholestan-3beta,5alpha,22R,24-tetrol	LMST01031065	Lipids and lipid-like molecules	Sterol Lipids	Sterols	M-H	C30H52O6	44.1	31.1	-1.9793	2.38495	1.82163	2.72974	2.61038	1.973	2.26784	2.03431	1.75838	1.83181	2.41749	2.61116	2.29066	2.26977	2.61363	2.44805	2.1078	3.70359	4.19121	5.96771	4.66537	6.55516	8.66721	3.82976	5.13015	7.07713	6.81697	5.33105	3.94935	12.2522	10.1954	6.03338	27.6459	5.16589	8.73428	15.2184	0.552582
5.37_498.2894m/z	498.289	5.36512	neg	Tauroursodeoxycholic acid	HMDB00874	Lipids and lipid-like molecules	Steroids and steroid derivatives	Bile acids, alcohols and derivatives	M-H	C26H45NO6S	44	28.7	-0.112244	4.8499	5.37047	5.81757	5.30792	5.28295	4.7236	4.88292	4.95711	5.07387	5.51259	4.99962	4.91451	5.72976	4.63766	4.65648	1.015e-10	0.92249	0.119519	0.882089	1.35701	1.48015	1.54321	0.798651	2.51487	1.60784	2.14939	1.79841	2.57926	2.04244	9.72532	1.99257	5.09739	1.20099	1.18788	5.29109	3.75306
6.26_370.2503n	353.247	6.26077	pos	(22E)-3beta-Hydroxychola-5,16,22-trien-24-oic Acid	42920	Unclassified	Unclassified	Unclassified	M+H-H2O, M+H	C24H34O3	44	26.4	-1.39125	5.16823	5.15032	5.32286	5.68149	4.75856	4.97295	5.25993	4.55289	4.63389	6.33195	5.77271	5.84086	5.44112	5.30335	4.95213	2.16705	2.46527	2.11674	1.7188	2.12017	3.72749	2.23086	1.67816	3.06988	6.29115	5.95846	6.90332	5.6109	4.2517	6.38122	4.60096	341.397	1.83514	4.71333	15.9626	3.17324
6.37_501.3216m/z	501.322	6.36912	neg	1alpha-hydroxy-18-(5-hydroxy-5-methyl-2-hexynyloxy)-23,24,25,26,27-pentanorvitamin D3	LMST03020593	Lipids and lipid-like molecules	Sterol Lipids	Secosteroids	M+FA-H	C29H44O4	44	24.8	-1.22421	5.27192	4.85651	5.33484	4.33982	5.06133	5.13593	5.09993	5.84281	5.2806	4.4638	4.85471	4.90707	4.96279	4.66908	5.39223	3.53142	10.7345	5.41941	19.923	1.49006	18.1541	8.13269	5.35021	15.2368	7.56722	0.386097	0.185657	0.0378824	4.53607	6.09702	1.4534	3.25205	9.73158	6.25289	11.6649	9.413
7.42_528.3092m/z	528.309	7.42082	neg	PE(22:4(7Z,10Z,13Z,16Z)/0:0)	LMGP02050014	Lipids and lipid-like molecules	Glycerophospholipids	Glycerophosphoethanolamines	M-H	C27H48NO7P	44	24.4	-0.653904	1761.22	1759.25	1777.44	1793.8	1728.23	1670.84	1718.5	1803.63	1840.22	1824.69	1932.51	1762.35	1632.7	1628.87	1593.33	891.826	1425.68	2061.09	2139.48	912.191	1991.77	1557.03	1919.68	1874.35	2350.27	1541.64	904.086	819.991	1463.03	1372.22	1191.8	1287.7	1059.42	1139.34	1178.07	1592.06
5.14_296.6162m/z	296.616	5.13797	neg	Taurocholic acid 3-sulfate	LMST05020031	Lipids and lipid-like molecules	Sterol Lipids	Steroid conjugates	M-2H	C26H45NO10S2	43.9	27.9	-2.50631	13.1895	13.776	13.0019	12.5919	13.7243	12.5394	12.9139	12.5852	13.8175	14.1788	14.4255	12.4954	12.3201	12.7088	12.9798	0.667	2.63722	2.83487	7.30332	4.57706	6.8461	10.121	0.724414	5.12656	3.49164	0.00921743	0.819453	0.00949524	5.38741	6.99475	12.0059	2.76575	3.69664	2.69599	28.1055	5.7839
7.21_496.3041m/z	496.304	7.21432	neg	PC(P-14:0/0:0)	LMGP01070002	Lipids and lipid-like molecules	Glycerophospholipids	Glycerophosphocholines	M+FA-H	C22H46NO6P	43.9	22.9	-0.754633	11.5354	11.7757	10.6275	11.1115	10.4043	11.73	10.3545	10.4686	10.6804	11.1256	10.7969	11.5672	10.2547	10.4929	10.7881	8.4456	9.06424	11.4277	11.9971	7.11513	10.9926	11.0214	12.8864	18.8439	14.363	11.2161	9.47457	19.2172	12.5383	16.9206	10.2908	22.3408	9.49534	11.6307	11.7312	9.2518
8.38_463.3426m/z	463.343	8.3765	neg	Trihydroxycoprostanoic acid	HMDB02163	Lipids and lipid-like molecules	Steroids and steroid derivatives	Cholestane steroids	M-H	C28H48O5	43.9	33.8	-0.673967	2.48036	3.01319	1.99832	2.54306	2.40384	2.13353	1.82974	2.02221	2.43021	1.84531	2.34136	2.37548	1.84707	1.2971	1.78137	2.24754	3.24209	3.75147	4.77152	4.61937	5.16659	7.57807	4.15714	5.5808	5.50638	5.21919	3.33143	3.92482	8.31787	5.35119	7.4934	10.3326	3.88761	6.32577	12.9338	0.220817
8.88_325.2744m/z	325.274	8.87957	neg	Lesquerolic acid	LMFA01050117	Lipids and lipid-like molecules	Fatty Acyls	Fatty Acids and Conjugates	M-H	C20H38O3	43.9	29.8	-1.2832	0.666589	0.592552	0.726656	0.655751	0.766823	0.652715	0.555851	0.883603	0.505144	0.557639	0.729093	0.562362	0.636435	0.72655	0.787549	0.406897	0.569077	0.102945	0.491963	0.142474	0.415233	0.073552	1.015e-10	0.427903	0.0892112	0.31611	0.265341	0.183039	0.26982	0.629066	0.218171	0.345159	0.403794	0.485167	0.370455	0.13123
0.96_261.1212n	262.128	0.961967	pos	Mycosporine	68424	Unclassified	Unclassified	Unclassified	M+H-H2O, M+H	C11H19NO6	43.8	20.6	-0.096377	527.714	535.678	533.04	510.381	525.384	546.736	528.357	539.216	526.509	537.574	528.861	522.887	532.032	539.234	518.849	174.614	243.396	165.363	169.302	316.722	256.452	256.068	185.578	180.676	193.445	1093.91	1188.16	1651.19	2111.84	2197.15	1038.49	1822.02	853.378	2084.75	1617.62	740.456
6.39_487.3425m/z	487.342	6.38977	neg	18-acetoxy-vitamin D3	LMST03020404	Lipids and lipid-like molecules	Sterol Lipids	Secosteroids	M+FA-H	C29H46O3	43.8	23.4	-0.923386	4.67382	5.15187	5.16709	5.98477	5.06251	6.35071	5.64528	4.79222	5.44429	4.66356	5.05137	5.27489	5.5659	5.45301	5.50994	5.99637	14.4703	5.20341	7.95486	1.18067	11.8672	7.12042	17.5571	11.145	3.13062	1.04629	1.9079	1.20638	3.75418	1.77853	1.88024	5.53662	15.8191	11.2142	23.6259	5.39289
6.99_300.2897m/z	300.29	6.99073	pos	Palmitoylethanolamide	HMDB02100	Organic acids and derivatives	Carboximidic acids and derivatives	Carboximidic acids	M+H	C18H37NO2	43.8	22.5	-0.0867255	10.8822	9.39047	8.70128	10.8367	11.6331	11.1928	9.86632	8.88708	8.45232	8.55385	8.91188	9.09596	9.74113	10.1259	9.68591	6.98541	6.1899	6.53652	6.82211	6.93953	6.14439	7.51373	6.31635	13.8943	6.72934	10.9127	7.34422	8.44625	7.64045	7.47332	9.12973	9.23686	9.13372	8.37257	10.1246	8.96637
7.58_626.3674m/z	626.367	7.57927	neg	PS(22:0/0:0)	LMGP03050025	Lipids and lipid-like molecules	Glycerophospholipids	Glycerophosphoserines	M+FA-H	C28H56NO9P	43.8	25.4	-0.156689	4.3324	4.47005	4.32235	4.25925	4.66249	4.66565	4.04108	4.6785	4.18518	4.22163	4.35994	4.14741	4.31836	4.01221	4.26522	3.89639	4.28571	4.56157	3.92129	4.44906	4.94452	3.87278	4.57305	5.71741	4.53781	2.52564	2.53983	1.65629	3.20107	3.45751	3.13426	2.03717	3.73304	2.18594	2.34403	4.10535
8.27_828.5749m/z	828.575	8.27327	neg	PC(18:3(9Z,12Z,15Z)/18:0)	HMDB08201	Unclassified	Unclassified	Unclassified	M+FA-H	C44H82NO8P	43.8	35.4	-1.41031	1089.77	761.76	1168.1	1055.17	900.999	1128.2	1458.29	1015.88	1151.26	1124.31	1376.19	1045.57	1693.78	1160.75	1187	945.811	987.495	1082.01	1141.09	1514.55	1232.5	1259.64	1837.89	1063.68	1132.75	1120.42	1621.33	916.201	1238.31	1785.36	1167.2	1675.19	1006.51	1136.54	1473.7	1092.01
0.74_160.1331m/z	160.133	0.741533	pos	3Z-Hexenyl acetate	LMFA07010181	Lipids and lipid-like molecules	Fatty Acyls	Fatty esters	M+NH4	C8H14O2	43.7	19.5	-0.684343	93.74	92.4988	93.1489	96.1944	98.4422	94.2682	86.0551	93.2838	92.9308	95.9562	90.4248	87.4796	94.2606	92.5219	89.9086	164.533	202.881	212.133	126.971	150.067	140.585	168.635	217.146	154.517	240.13	140.031	145.602	127.096	68.7894	112.758	149.269	69.0327	191.782	102.704	100.903	101.504
11.58_733.5519m/z	733.552	11.5796	neg	SM(d16:1/17:0)	LMSP03010037	Lipids and lipid-like molecules	Sphingolipids	Phosphosphingolipids	M+FA-H	C38H77N2O6P	43.7	30.1	2.56081	3.00246	2.00014	1.92876	3.03062	1.72587	3.9644	4.25239	3.06058	3.34032	2.47225	5.15504	2.05251	5.13187	4.05644	4.99922	4.49132	2.5336	3.72316	3.61332	4.39495	4.988	3.98347	2.92541	2.48651	3.98443	3.37342	3.10977	2.46635	2.9431	6.51019	3.4905	6.97759	3.03264	3.18336	4.41679	4.40555
5.17_275.0954m/z	275.095	5.16548	neg	Naproxen	HMDB01923	Benzenoids	Naphthalenes	Unclassified	M+FA-H	C14H14O3	43.7	38	12.8139	1.82009	1.61771	2.12038	1.46451	2.08272	1.54135	1.95746	2.00166	1.82173	1.8188	1.90509	2.20272	1.315	1.92321	1.65248	0.0409766	1.015e-10	0.0658597	1.015e-10	0.117932	1.015e-10	0.0238027	0.026881	0.0602056	0.4693	0.240844	0.643517	0.0885447	0.216716	1.015e-10	0.592791	0.177803	1.015e-10	0.359437	0.231419	0.155395
6.51_257.1753m/z	257.175	6.51378	neg	2-methyl-tridecanedioic acid	LMFA01170015	Lipids and lipid-like molecules	Fatty Acyls	Fatty Acids and Conjugates	M-H	C14H26O4	43.7	25.1	-1.90633	8.25047	7.89342	7.94626	8.13289	8.11773	9.17179	8.3473	7.97249	8.66846	8.61753	9.34753	8.16912	8.2431	8.8779	8.75555	5.13013	8.4456	7.04366	5.99065	8.23693	7.54231	6.76326	5.04149	9.45523	7.85649	11.637	20.3142	10.4799	13.0766	18.857	6.67684	16.5953	7.05806	13.1861	20.4401	8.5977
6.56_560.3348m/z	560.335	6.55677	pos	PS(22:2(13Z,16Z)/0:0)	LMGP03050024	Lipids and lipid-like molecules	Glycerophospholipids	Glycerophosphoserines	M+H-H2O	C28H52NO9P	43.7	21.4	0.264103	9.80607	9.70895	9.77417	10.1115	9.68613	9.69524	9.73145	10.3019	9.18092	9.63525	9.9786	10.1069	10.3118	10.5742	10.0105	1.60745	7.04108	8.00547	11.7547	1.39113	7.94137	6.42758	2.72071	10.5076	4.20021	4.78492	2.51355	3.87337	4.02274	3.07053	7.40648	4.04893	3.87037	2.78048	3.20289	3.33358
7.79_433.3315m/z	433.332	7.79287	neg	1alpha,25-dihydroxy-3-deoxy-19-norvitamin D3	LMST03020562	Lipids and lipid-like molecules	Sterol Lipids	Secosteroids	M+FA-H	C26H44O2	43.7	27.7	-2.12625	1.16594	1.44724	1.02653	1.2244	1.26382	1.23793	1.14318	1.23359	0.980991	1.40665	1.31712	1.43108	0.766212	1.44682	1.38383	2.68347	3.86903	2.26667	4.84101	3.71617	4.70691	3.60118	4.15214	3.75833	4.11969	6.59603	6.68573	5.25199	5.93742	5.21182	6.48749	20.7753	4.16091	5.5953	6.61523	0.815229
8.09_325.2743m/z	325.274	8.08718	neg	14R-hydroxy-11E-eicosenoic acid	LMFA01050256	Lipids and lipid-like molecules	Fatty Acyls	Fatty Acids and Conjugates	M-H	C20H38O3	43.7	29.6	-1.48882	0.592125	0.540279	0.668445	0.588317	0.720604	0.678061	0.846802	0.637771	0.579998	0.894798	0.981237	0.63761	0.762403	0.784989	0.609687	0.93405	0.794623	0.310439	0.0771583	0.612351	0.566343	0.0909372	1.015e-10	0.591552	0.393083	0.766903	0.250647	0.623246	1.35656	1.89605	0.27871	1.25178	0.634821	0.515596	0.721971	1.3613
9.24_395.1890m/z	395.189	9.23547	neg	Pregnenolone sulfate	HMDB00774	Lipids and lipid-like molecules	Steroids and steroid derivatives	Sulfated steroids	M-H	C21H32O5S	43.7	25.7	-1.96368	8.87216	8.96783	9.22934	9.28034	9.37073	9.66352	7.98333	9.55335	9.38558	9.0819	9.40368	8.26529	6.96607	7.91382	9.00652	12.3037	13.9947	8.38351	8.66796	5.80841	6.60333	6.73542	7.82377	12.2637	8.18615	9.9694	6.22706	7.13844	7.28247	7.20403	7.61695	5.23589	7.11946	5.90383	5.02971	8.13988
11.58_747.5658m/z	747.566	11.5796	neg	SM(d17:1/17:0)	LMSP03010043	Lipids and lipid-like molecules	Sphingolipids	Phosphosphingolipids	M+FA-H	C39H79N2O6P	43.6	22.4	0.0342251	140.583	68.1619	104.708	87.9186	88.4647	152.845	152.663	180.416	151.016	134.874	176.289	143.183	165.446	176.488	156.388	161.967	77.1133	141.926	148.735	144.982	155.982	151.538	143.519	143.521	138.866	124.625	137.236	81.0824	126.04	148.452	137.767	153.479	131.897	117.76	153.58	105.832
7.11_450.2619m/z	450.262	7.11108	neg	PE(16:1(9Z)/0:0)	LMGP02050010	Lipids and lipid-like molecules	Glycerophospholipids	Glycerophosphoethanolamines	M-H	C21H42NO7P	43.6	24.6	-1.61276	0.805097	0.714404	0.857372	0.633536	0.673536	0.857896	0.467512	0.784059	1.16169	0.780172	0.641122	0.773811	0.523207	1.15495	0.968416	2.10342	1.07357	0.468973	0.986781	0.787248	0.994962	0.934107	0.937049	0.998767	1.3307	0.380111	0.556047	0.147258	0.600079	0.388044	0.160609	2.29171	0.241696	0.424417	0.782641	0.408291
7.19_297.2671n	320.255	7.18868	pos	3-ketosphingosine	LMSP01010002	Lipids and lipid-like molecules	Sphingolipids	Sphingoid bases	M+H-H2O, M+Na	C18H35NO2	43.6	31.2	0.962617	9.08763	8.99631	8.81076	8.70057	9.08867	8.87586	9.68542	9.19915	8.98837	8.23277	8.82275	9.14168	9.14748	8.96191	8.90891	22.6995	11.1835	10.6762	13.3064	15.2373	9.30619	11.9926	11.4747	13.4157	15.5263	13.4656	12.9355	18.0867	16.3996	12.816	12.7125	12.976	19.464	10.4601	14.3469	6.80904
7.84_530.3222m/z	530.322	7.84277	pos	PE(20:1(11Z)/0:0)	LMGP02050020	Lipids and lipid-like molecules	Glycerophospholipids	Glycerophosphoethanolamines	M+Na	C25H50NO7P	43.6	27	0.999426	59.5089	60.6393	61.4941	57.7585	61.2888	58.5859	60.4022	60.5836	62.5508	61.074	61.7679	60.5628	61.6416	59.9582	60.3263	63.6301	65.3428	57.1039	53.9555	61.6539	47.9649	47.2636	54.4141	82.4	59.5432	57.6677	38.91	44.8079	60.5081	68.3467	43.4631	51.1158	45.9359	64.8624	52.9119	57.3414
8.00_492.3457m/z	492.346	7.9996	neg	PC(P-17:0/0:0)	LMGP01070007	Lipids and lipid-like molecules	Glycerophospholipids	Glycerophosphocholines	M-H	C25H52NO6P	43.6	21.9	-0.566374	27.6825	32.7949	28.9876	28.3116	28.6929	29.5193	29.1453	29.2383	32.9536	29.5871	31.7365	31.7132	27.7373	27.3354	28.7048	15.7041	20.1803	21.4597	18.6579	20.6174	20.3497	17.5872	22.7726	29.3067	23.2891	11.9147	13.2456	14.9768	16.1097	13.7107	17.6985	16.5303	19.1166	11.4849	14.2443	16.7622
8.49_707.4871m/z	707.487	8.49493	pos	PG(13:0/18:1(9Z))	LMGP04010077	Lipids and lipid-like molecules	Glycerophospholipids	Glycerophosphoglycerols	M+H	C37H71O10P	43.6	31.9	1.93832	39.9645	38.3378	38.3676	41.762	40.0553	39.7866	38.2539	40.5254	37.1761	35.947	39.8221	42.0606	39.183	44.9125	40.7253	41.498	38.7663	40.2814	36.5342	42.1912	39.9212	42.7434	39.1861	44.393	37.9814	41.7985	37.6005	41.6215	40.7748	30.7708	40.877	38.6208	36.4249	37.409	38.5726	43.5572
8.69_848.5396m/z	848.54	8.69467	pos	PS(19:1(9Z)/20:3(8Z,11Z,14Z))	LMGP03010502	Lipids and lipid-like molecules	Glycerophospholipids	Glycerophosphoserines	M+Na	C45H80NO10P	43.6	34.7	-1.94891	4837.73	4614.87	4717.98	5134.94	5124.91	4560.31	4530.74	4617.96	4986.02	4379.32	4888.63	4645.31	5261.41	4788.13	4549.95	5323.83	5537.8	5106.86	5291.7	4998.82	4990.25	5490.77	4924.7	4812.14	5344.46	5555.35	6297.66	5467.63	5432.32	5838.6	5613.3	5604.76	5511.66	5316.75	5172.03	4531.05
5.07_105.0699m/z	105.07	5.0716	pos	2-Phenylethanol	64740	Benzenoids	Benzene and substituted derivatives	Unclassified	M+H-H2O	C8H10O	43.5	19.4	-0.201823	4.21755	4.14637	4.07686	4.472	4.03405	4.13558	4.22856	4.36295	3.98793	4.01682	3.93974	3.8157	4.20608	4.59663	4.11154	4.81177	3.90965	4.02007	3.80163	4.41093	4.15115	5.3909	4.46631	4.11009	4.29834	4.18576	4.77922	4.41775	4.66855	3.72123	3.80506	4.71138	4.37979	4.18471	4.33331	4.27117
6.37_323.2221m/z	323.222	6.36912	neg	Gamma-Linolenic acid	HMDB03073	Lipids and lipid-like molecules	Fatty Acyls	Lineolic acids and derivatives	M+FA-H	C18H30O2	43.5	27.5	-2.33235	0.945117	1.65512	1.01679	1.19827	1.1937	1.26217	1.05272	1.29756	1.2469	1.31441	1.10814	1.16147	1.30245	1.24817	1.36229	1.97679	1.3304	1.47112	1.46886	1.2574	0.959933	1.22854	1.14996	0.950375	1.44804	1.59549	1.2153	0.976417	1.18038	1.05827	1.45544	0.939682	1.06862	1.1067	1.23999	1.13693
7.64_262.1436m/z	262.144	7.64322	pos	Santonine Oxime	85092	Unclassified	Unclassified	Unclassified	M+H	C15H19NO3	43.5	20	-0.500912	14.8688	14.6481	14.5975	15.0047	14.7063	14.4959	15.2683	15.0615	14.4682	13.9466	14.914	13.951	14.5406	14.0335	15.0729	14.1502	13.2076	13.1471	13.9685	14.8898	13.8241	14.8801	14.3292	13.6387	14.626	13.3621	14.7492	14.34	14.3067	13.814	14.2222	14.555	13.6136	13.211	15.3025	14.1408
7.84_507.2725m/z	507.273	7.84107	neg	PA(20:2(11Z,14Z)/0:0)	LMGP10050027	Lipids and lipid-like molecules	Glycerophospholipids	Glycerophosphates	M+FA-H	C23H43O7P	43.5	21.1	-0.647071	14.6618	15.9602	14.4926	14.4299	15.4561	15.3662	14.757	13.5828	13.7661	14.663	15.1723	13.0378	15.6946	14.3365	14.0019	12.3435	13.8773	13.5984	10.2066	10.3434	11.721	12.6908	12.8005	15.7755	13.3065	8.19197	6.16924	5.46924	8.05807	6.71207	6.5061	5.96525	6.83939	7.38293	7.5559	10.6896
8.29_371.2309m/z	371.231	8.28845	pos	PI(12:0/15:0)	LMGP06010015	Lipids and lipid-like molecules	Glycerophospholipids	Glycerophosphoinositols	M+2H	C36H69O13P	43.5	50.9	-0.504252	15.3196	15.8061	16.0209	14.8737	14.7806	15.3279	16.296	14.9999	16.0748	16.3318	16.6773	15.869	17.4009	17.9951	16.8133	18.1456	15.9689	15.9142	16.6956	17.3707	16.7351	17.8765	15.7617	15.2145	14.6759	16.1521	16.6032	17.3471	16.1481	17.7441	17.0187	18.2165	16.0059	15.4493	16.9159	17.7522
8.42_535.3994m/z	535.399	8.42482	neg	Aragusteroketal	LMST01110016	Lipids and lipid-like molecules	Sterol Lipids	Sterols	M+FA-H	C31H54O4	43.5	29.3	-1.98015	2.57803	3.18797	2.39603	2.80581	1.61825	1.96783	2.26165	2.60835	2.01301	2.3327	2.37278	2.20222	2.09199	1.81624	2.32559	5.57396	3.81536	5.23822	5.27904	4.95913	5.46189	5.49571	5.70184	5.92727	4.54675	13.5604	10.0573	9.41591	13.1324	13.0959	11.8415	24.0261	8.93219	10.211	15.8426	0.726505
5.01_269.0451m/z	269.045	5.0141	neg	Apigenin	HMDB02124	Phenylpropanoids and polyketides	Flavonoids	Flavones	M-H	C15H10O5	43.4	23.1	-1.67335	2.46152	2.32386	2.52412	2.74877	2.69787	1.93826	2.85336	2.28438	3.04304	2.72535	2.57509	2.87422	2.13802	2.38974	2.73881	0.957564	1.86286	4.64106	2.8407	2.45307	4.37529	3.06457	3.67918	10.0841	1.83557	4.19198	9.5042	14.6505	9.38112	9.00767	7.00515	28.9121	1.4291	9.64895	13.0523	4.38691
5.16_259.0964m/z	259.096	5.16107	pos	O-Desmethylangolensin	HMDB04629	Phenylpropanoids and polyketides	Alpha-methyldeoxybenzoin flavonoids	Unclassified	M+H	C15H14O4	43.4	18.3	-0.17213	5.35772	5.29889	5.45257	5.63444	5.39734	5.05935	5.33974	5.25806	5.56281	5.27448	5.71494	5.5781	5.44406	5.0378	5.05501	1.70911	10.3145	7.03809	0.531371	5.43675	8.0744	2.2517	1.46773	18.2652	0.92109	28.4312	5.73402	3.53049	13.9874	21.1774	42.4324	3.38199	1.10559	1.71792	36.3456	5.90917
7.81_205.0859m/z	205.086	7.80837	pos	Monoisobutyl phthalic acid	HMDB02056	Benzenoids	Benzene and substituted derivatives	Benzoic acids and derivatives	M+H-H2O	C12H14O4	43.4	18.3	0.0669238	37.4272	38.2719	37.7426	36.5878	36.9135	38.2571	37.9505	38.329	38.3308	38.492	35.8188	38.8394	36.7914	38.7327	35.9167	46.0872	36.59	41.4752	45.113	49.4901	45.0131	49.8218	41.1239	31.7475	41.1123	50.1511	55.6573	56.5206	51.6951	48.3652	55.7516	54.0099	52.1919	48.7434	51.9018	43.5306
8.28_262.2297n	280.264	8.28157	pos	6-[3]-ladderane-1-hexanol	LMFA05000065	Lipids and lipid-like molecules	Fatty Acyls	Fatty alcohols	M+H, M+NH4, M+H-H2O	C18H30O	43.4	19.1	0.162456	113.909	112.789	112.295	116.989	112.841	114.474	111.334	112.629	113.021	112.488	111.042	112.903	113.635	113.647	113.404	500.056	318.201	297.647	370.221	410.616	309.069	236.565	415.28	637.201	364.529	462.295	450.245	630.664	449.649	203.672	311.824	229.712	344.731	338.375	388.192	264.411
9.35_661.4856m/z	661.486	9.34647	pos	9,10,13-TriHOME	HMDB04710	Lipids and lipid-like molecules	Fatty Acyls	Fatty acids and conjugates	2M+H	C18H34O5	43.4	37.4	-4.42825	4.42793	4.16316	3.84779	3.91522	4.9321	4.25021	4.61419	4.18719	3.73644	4.02775	3.43979	4.02079	3.90978	3.42213	3.38947	4.72458	5.54376	3.94209	4.57363	4.28322	5.26264	5.14673	3.87774	3.68845	4.99921	4.83257	4.70213	5.10986	5.68574	3.87607	5.10481	5.78773	4.46824	4.06513	4.53036	4.51754
11.25_369.1731m/z	369.173	11.2491	neg	Androsterone sulfate	HMDB02759	Lipids and lipid-like molecules	Steroids and steroid derivatives	Sulfated steroids	M-H	C19H30O5S	43.3	27.4	-2.77574	3.23986	3.522	4.15614	3.95196	4.50751	4.93398	4.09245	4.08795	4.53875	4.4922	5.30332	5.03318	4.50258	4.41298	4.54922	2.14317	2.28998	1.90338	1.9802	1.83419	1.7535	1.89962	1.79003	4.25303	3.70869	2.50029	1.8313	2.85665	2.04908	2.65471	2.34314	1.92223	1.72395	2.47323	2.60275	5.41463
4.30_259.1516m/z	259.152	4.30198	pos	Sapropterin	HMDB00787	Organoheterocyclic compounds	Pteridines and derivatives	Pterins and derivatives	M+NH4	C9H15N5O3	43.3	19.6	1.14415	0.457938	0.503646	0.597315	0.743577	0.165277	0.612471	0.310426	0.435692	0.581155	0.578488	0.793924	0.832693	0.569581	0.372837	0.800143	11.904	13.7871	18.4719	3.61095	19.4092	11.8095	11.0421	5.67745	10.3067	25.4384	11.4078	21.5861	14.4765	16.9491	18.7256	9.05913	29.9008	11.4236	16.5087	5.20241	19.5759
5.57_827.7491m/z	827.749	5.56727	pos	TG(15:0/16:0/20:2(11Z,14Z))[iso6]	HMDB11700	Lipids and lipid-like molecules	Glycerolipids	Triradylcglycerols	M+H-H2O	C54H100O6	43.3	33.2	0.492441	27.7805	28.442	28.23	25.7883	26.9777	30.8018	27.5543	27.1417	27.6644	29.0479	29.066	29.724	28.4783	26.7696	29.9468	20.3974	34.464	31.0946	23.5744	35.7032	24.8337	14.9153	29.5718	23.1041	23.1567	10.0994	33.6727	7.41026	20.8823	23.6275	16.6682	10.6333	21.4473	39.5054	21.5346	30.3135
7.08_297.2068m/z	297.207	7.08355	neg	3-oxo-9Z-Hexadecenal	LMFA06000215	Lipids and lipid-like molecules	Fatty Acyls	Fatty aldehydes	M+FA-H	C16H28O2	43.3	24.2	-1.15271	0.80434	0.592434	0.636182	0.389473	0.732946	0.485667	0.728199	0.661548	0.552188	0.454545	0.169067	0.397408	0.906132	0.791869	0.686625	0.331119	0.513779	0.271943	0.314105	0.129669	0.376161	0.24053	1.015e-10	0.550553	0.14278	0.770244	2.33294	2.04805	1.06586	1.87191	0.481157	2.99678	0.220536	1.55763	1.29571	0.399922
7.99_228.2322m/z	228.232	7.99428	pos	10Z,12Z-Tetradecadien-1-ol	LMFA05000189	Lipids and lipid-like molecules	Fatty Acyls	Fatty alcohols	M+NH4	C14H26O	43.3	17.6	0.138903	16.4246	17.0366	18.0397	16.3156	16.5043	16.3525	16.5261	17.4	17.3346	17.5699	19.8542	16.9415	17.6738	17.7112	15.7343	18.8264	14.3004	16.7619	16.6748	18.2665	17.0503	16.5678	18.1275	31.3572	17.3936	17.5937	18.3225	27.3125	24.6592	17.813	17.1282	17.1946	16.689	14.8491	18.3642	15.8021
8.69_745.4772m/z	745.477	8.68772	pos	PA(18:2(9Z,12Z)/20:3(8Z,11Z,14Z))	LMGP10010357	Lipids and lipid-like molecules	Glycerophospholipids	Glycerophosphates	M+Na	C41H71O8P	43.3	31.4	-0.905985	16.5531	15.5596	13.3305	18.4612	12.7713	18.4248	16.5554	13.8685	10.1245	18.825	10.5041	14.3563	13.0356	19.5578	13.0111	17.4358	14.6378	17.2644	14.2301	12.3258	17.5854	22.1195	15.9787	18.6132	15.6727	24.2203	23.3308	14.2142	17.8321	22.1971	16.4332	19.2906	14.7534	15.9011	21.6569	14.3962
9.02_872.5404m/z	872.54	9.0161	pos	PS(19:0/22:6(4Z,7Z,10Z,13Z,16Z,19Z))	LMGP03010479	Lipids and lipid-like molecules	Glycerophospholipids	Glycerophosphoserines	M+Na	C47H80NO10P	43.3	31	-0.935909	148.298	156.741	141.159	137.432	109.902	162.186	183.671	134.132	126.523	177.194	126.787	163.588	146.521	179.325	139.826	173.109	117.807	138.757	144.507	128.724	156.436	179.141	185.835	136.198	143.084	141.326	257.64	131.24	125.791	223.137	143.845	186.682	111.135	103.72	195.377	116.57
6.47_462.2623m/z	462.262	6.47235	neg	PE(17:2(9Z,12Z)/0:0)	LMGP02050016	Lipids and lipid-like molecules	Glycerophospholipids	Glycerophosphoethanolamines	M-H	C22H42NO7P	43.2	20.2	-0.645758	4.82147	4.58614	4.98369	5.19314	4.52808	5.14494	5.38793	6.12842	5.44254	4.89998	6.06381	4.93336	4.75029	5.22458	4.82437	1.015e-10	1.015e-10	1.015e-10	1.015e-10	0.00289834	1.015e-10	0.212285	1.015e-10	0.0848691	1.015e-10	20.2907	46.8431	19.2878	10.6718	24.1822	1.69996	155.772	0.389638	21.6337	14.3092	4.13063
7.08_512.2992m/z	512.299	7.08355	neg	LysoPC(14:0)	HMDB10379	Lipids and lipid-like molecules	Glycerophospholipids	Glycerophosphocholines	M+FA-H	C22H46NO7P	43.2	17.4	-0.323959	46.6699	46.8962	49.682	49.7309	46.4375	47.1169	50.4768	49.7309	50.8351	48.9927	49.4047	47.1011	47.9908	49.7385	49.5005	59.2291	63.1456	65.5542	64.3802	55.9415	46.3482	63.1705	54.4471	92.9259	67.0436	37.3317	21.5237	21.2145	33.1079	18.0792	31.2257	20.753	35.2071	20.7417	27.4403	33.8328
7.64_279.0934m/z	279.093	7.64322	pos	Triphenylphosphine oxide	64889	Unclassified	Unclassified	Unclassified	M+H	C18H15OP	43.2	19.2	0.357503	55.2171	53.9162	53.2243	57.9439	55.0666	54.1158	53.7423	53.8315	54.8677	53.0236	51.1745	52.6518	51.5746	51.3957	50.5299	74.8417	55.5539	58.1876	59.1449	57.5451	57.2828	75.3761	56.1991	54.62	64.5037	59.7698	72.553	59.2206	73.0429	61.3947	59.3931	74.7457	61.406	69.4435	62.8456	52.6681
0.97_192.1593m/z	192.159	0.96885	pos	2-hydroxy pelargonic acid	LMFA01050024	Lipids and lipid-like molecules	Fatty Acyls	Fatty Acids and Conjugates	M+NH4	C9H18O3	43.1	17.5	-0.524724	3.62958	3.23616	2.97435	3.37904	3.65533	3.94352	3.54044	2.8062	3.09667	2.79396	3.20058	3.13886	3.21545	3.31278	3.10827	0.0665833	0.0481284	1.015e-10	1.015e-10	0.0463876	1.015e-10	0.788878	0.176691	0.459683	0.135142	0.0424515	1.0554	1.52229	0.0190271	0.472324	6.66203	9.51756	4.4637	2.6562	1.22439	2.2805
11.56_846.6364m/z	846.636	11.5611	pos	PC(24:1(15Z)/18:4(6Z,9Z,12Z,15Z))	HMDB08799	Lipids and lipid-like molecules	Glycerophospholipids	Glycerophosphocholines	M+H-H2O	C50H90NO8P	43.1	33.6	-0.857444	6.32585	6.64328	7.44725	6.41143	7.60149	5.42711	5.86338	12.7237	5.70667	3.49557	7.86309	8.23796	3.45999	9.43219	4.16407	15.2987	8.01052	5.39649	4.3003	1.76762	19.351	5.17403	1.35695	19.9406	5.94392	9.20569	10.8888	8.3715	8.69618	1.21888	8.26641	5.40449	4.62268	7.63926	5.02052	1.31084
4.92_211.0941m/z	211.094	4.92208	pos	Azelaic acid	HMDB00784	Lipids and lipid-like molecules	Fatty Acyls	Fatty acids and conjugates	M+Na	C9H16O4	43.1	24.3	-0.0853263	23.948	24.418	24.1764	24.0109	22.7168	23.9887	25.0755	24.2668	24.3177	24.4414	23.6796	25.7705	24.5984	26.1402	25.1558	24.2293	23.2541	22.2778	22.521	23.8299	23.2461	22.3868	23.5572	23.5361	22.1941	23.9111	23.5188	228.918	20.5097	20.3816	21.9652	22.6368	21.5477	20.3255	21.4549	22.9214
5.90_627.5350m/z	627.535	5.90455	pos	DG(18:0/20:4(5Z,8Z,11Z,14Z)/0:0)	HMDB07170	Lipids and lipid-like molecules	Glycerolipids	Diradylglycerols	M+H-H2O	C41H72O5	43.1	28.2	0.480564	388.807	501.769	560.351	360.534	377.756	344.682	472.258	641.426	574.07	476.408	549.5	560.127	495.274	503.711	478.176	541.741	366.069	381.377	432.338	396.516	466.666	472.012	426.432	354.797	466.565	406.034	448.96	359.311	463.764	372.281	434.089	489.214	439.795	416.974	407.992	431.259
7.40_330.2797m/z	330.28	7.40213	pos	Anandamide	HMDB04080	Organic nitrogen compounds	Organonitrogen compounds	Amines	M+H-H2O	C22H37NO2	43.1	19.5	1.47632	6.30514	6.45731	6.62087	7.24022	6.27165	6.00528	5.70341	6.98238	7.12114	6.47432	5.90563	6.24072	6.339	6.40543	6.40684	5.74475	6.18955	5.78615	6.30782	4.68851	4.25808	3.55831	5.13802	6.05884	6.0286	7.6218	5.61211	6.2019	7.17976	7.81878	6.90463	5.04161	6.31743	6.61121	5.51471	8.70264
7.79_377.2696m/z	377.27	7.79287	neg	Adrenic acid	HMDB02226	Lipids and lipid-like molecules	Fatty Acyls	Fatty acids and conjugates	M+FA-H	C22H36O2	43.1	19.9	-0.347227	2.84811	2.89613	2.78648	3.41819	2.9859	3.26434	2.98729	3.34941	3.18757	2.78721	3.19131	3.325	2.86429	3.22955	2.95837	2.85254	3.65149	3.13585	1.03128	4.56968	4.98668	1.73299	1.36941	5.78026	1.99512	4.18355	4.04555	3.63007	11.7146	14.9961	7.54968	5.67452	6.47751	10.3392	8.73135	10.1778
0.69_147.0762m/z	147.076	0.686483	pos	L-Glutamine	HMDB00641	Organic acids and derivatives	Carboxylic acids and derivatives	Amino acids, peptides, and analogues	M+H	C5H10N2O3	43	17.8	-1.23718	10.6363	10.5703	9.94823	9.59963	9.87986	11.6017	11.464	9.59611	10.0986	10.0912	10.007	10.3501	9.31389	10.0957	9.85746	14.513	11.5852	9.68135	11.7652	21.3686	17.9258	20.9021	12.558	20.0121	19.8082	6.07912	9.63379	5.12837	9.60436	10.001	10.0543	8.33531	8.62443	15.3838	15.6261	14.3152
2.59_378.1328m/z	378.133	2.59047	pos	Pinocembrin 7-O-benzoate	LMPK12140221	Lipids and lipid-like molecules	Polyketides	Flavonoids	M+NH4	C22H16O5	43	27.3	-2.10756	1.75822	1.81556	1.77189	1.71615	1.75424	1.57826	1.98425	1.92616	1.75213	1.83701	1.57225	1.77353	1.69977	1.58581	1.82556	0.115408	0.774781	1.14086	1.54012	0.661005	0.899036	1.12791	0.233084	1.59007	1.4754	0.856299	0.0898066	0.158481	0.256866	1.58489	0.142807	0.112235	0.184826	0.858946	0.612613	0.0562692
6.82_249.1854m/z	249.185	6.82375	neg	(E)-2-Hexenyl (E)-7,9-decadienoate	LMFA07010584	Lipids and lipid-like molecules	Fatty Acyls	Fatty esters	M-H	C16H26O2	43	23	-2.47239	3.49716	3.53798	3.00097	3.0628	3.04728	3.54735	3.0234	3.16281	3.67213	3.50897	3.61072	3.92138	3.40731	3.80061	2.99985	3.83094	3.32758	3.19688	3.43101	3.1598	3.95555	3.84327	3.9915	3.35195	4.02288	5.67908	6.40983	5.59688	4.55125	5.49608	4.03545	5.9172	4.03136	4.2933	4.62282	2.9112
6.99_395.2436m/z	395.244	6.98918	neg	Tetrahydrocorticosterone	LMST02030100	Lipids and lipid-like molecules	Sterol Lipids	Steroids	M+FA-H	C21H34O4	43	23.6	-1.01432	1.32181	1.43127	0.959051	1.56102	1.14321	1.59839	1.68198	1.13194	1.12573	1.68494	1.3946	0.949902	1.34081	1.41761	1.6764	1.70953	1.22751	1.26806	1.37884	1.241	1.38036	1.61164	1.56795	1.36513	1.35921	1.09627	1.23627	1.38197	1.35396	2.21889	1.35944	2.28931	1.27969	1.74474	1.83255	1.36408
7.45_608.3568m/z	608.357	7.44835	neg	PC(2:0/18:1(9Z))	LMGP01010991	Lipids and lipid-like molecules	Glycerophospholipids	Glycerophosphocholines	M+FA-H	C28H54NO8P	43	17.9	-0.213766	26.1063	27.2768	25.526	26.3774	27.383	26.4027	25.5343	27.1639	26.5758	26.3374	27.3078	27.1665	25.3485	26.8163	27.2768	27.836	25.3433	26.8843	27.9326	27.8868	26.464	27.6095	25.4898	26.7611	27.3146	28.3721	25.7344	27.2951	28.7988	25.9938	26.3135	29.2029	26.3299	25.5207	26.2044	26.1847
7.66_383.2222m/z	383.222	7.66195	neg	Scillarenin	LMST01130003	Lipids and lipid-like molecules	Sterol Lipids	Sterols	M-H	C24H32O4	43	26.1	-1.43627	1.63833	1.58575	1.37033	1.72699	1.40031	1.05555	1.40793	1.17294	1.5391	1.55198	1.33861	1.01521	1.36011	1.33011	1.08492	1.0701	1.01822	0.976184	0.987566	1.23303	0.960413	1.05186	1.13609	1.279	0.978341	1.52557	1.90349	1.41629	1.10523	1.47822	1.24692	1.00631	1.25142	1.22885	1.10318	1.15156
10.65_687.4965m/z	687.496	10.654	pos	DG(22:5(4Z,7Z,10Z,13Z,16Z)/18:3(9Z,12Z,15Z)/0:0)	HMDB07714	Lipids and lipid-like molecules	Glycerolipids	Diradylglycerols	M+Na	C43H68O5	42.9	24.8	0.872185	5.34217	5.02152	4.99591	5.4941	5.21765	5.15087	5.50606	5.03347	5.27185	4.14534	5.53298	6.35109	4.28625	4.61717	5.07433	6.04267	5.61125	4.63015	7.00475	2.66127	2.43299	4.82276	3.48177	2.44026	2.57737	12.962	13.2253	8.78493	8.89038	9.52527	7.30284	7.81293	7.60819	9.17597	9.41609	11.0341
11.25_367.1577m/z	367.158	11.2491	neg	DHEA sulfate	HMDB01032	Lipids and lipid-like molecules	Steroids and steroid derivatives	Sulfated steroids	M-H	C19H28O5S	42.9	26.7	-2.03533	1.07023	0.820742	1.36203	1.65704	1.31729	1.40934	1.16459	1.09113	1.72649	1.24236	1.18093	1.63369	1.2682	1.34152	1.42542	0.933828	0.561675	0.63227	0.651557	0.720379	0.326833	0.345201	0.394499	0.957959	0.618913	0.783077	0.54861	0.686126	0.650799	0.626216	0.334055	0.673211	0.216661	0.834247	0.587945	1.70964
2.60_294.0291m/z	294.029	2.60335	neg	Norepinephrine sulfate	HMDB02062	Organic acids and derivatives	Organic sulfuric acids and derivatives	Arylsulfates	M+FA-H	C8H11NO6S	42.9	21.4	0.676105	6.71535	7.39694	6.60115	7.06084	6.54272	6.70024	6.36631	7.51497	7.67284	7.608	7.53947	7.43189	7.57039	6.8363	7.06916	6.0888	6.87804	6.23507	6.12726	5.83731	6.76453	6.3924	6.7551	6.63596	5.55344	7.0322	8.33443	8.54617	7.97403	8.72275	5.97971	8.16511	7.24427	8.23115	8.00601	7.34199
2.69_292.1180m/z	292.118	2.68745	pos	Afzelechin	LMPK12020035	Lipids and lipid-like molecules	Polyketides	Flavonoids	M+NH4	C15H14O5	42.9	15.9	0.172588	7.98447	8.16183	8.13857	7.51611	8.86974	7.58122	7.97081	8.6914	8.25583	8.30987	7.29719	7.7073	8.23621	7.93476	7.64919	3.28248	4.86444	3.66332	4.19904	5.03677	5.36371	5.37024	4.44805	4.06208	5.41185	14.0774	18.7097	19.629	18.4223	23.8884	12.308	17.7358	13.9571	20.0333	19.921	11.2306
4.62_447.0929m/z	447.093	4.61688	neg	Naringenin-7-O-beta-D-Glucuronide	44838	Unclassified	Unclassified	Unclassified	M-H	C21H20O11	42.9	24.6	-0.880282	0.812476	1.06135	0.810029	0.876447	0.907446	1.01521	0.985749	0.665332	1.17857	0.516315	1.12005	1.07339	0.891923	1.20313	1.02155	0.155345	0.171621	1.24219	7.25446	1.08542	2.66506	0.185362	0.574477	0.0780932	0.422154	0.496165	3.63425	8.3947	0.597117	1.26435	1.5565	14.1613	2.69718	3.27846	0.838721	0.446978
7.00_269.2116m/z	269.212	6.99607	neg	6Z-Pentadecen-2-one	LMFA12000179	Lipids and lipid-like molecules	Fatty Acyls	Oxygenated hydrocarbons	M+FA-H	C15H28O	42.9	21.9	-2.95538	3.21586	2.98866	3.14675	2.73755	2.72364	3.06865	3.22191	3.11495	3.2883	3.24074	4.01254	2.87659	2.64001	3.08793	2.86753	7.89537	4.99242	3.16905	6.79556	2.2715	5.12305	3.93717	2.35651	3.16196	3.47705	2.40275	1.8386	1.59216	2.49507	2.82886	2.789	2.19046	2.33703	2.1353	2.387	2.208
7.27_330.3366m/z	330.337	7.27125	pos	Arachidic acid	HMDB02212	Lipids and lipid-like molecules	Fatty Acyls	Fatty acids and conjugates	M+NH4	C20H40O2	42.9	16.4	-0.249609	203.286	203.196	201.417	196.722	202.998	206.986	206.436	198.305	204.2	200.051	203.114	198.335	202.309	200.658	199.14	234.562	200.813	199.691	198.459	220.936	204.14	225.426	216.05	278.138	205.345	223.526	234.133	229.269	219.676	191.095	215.243	230.83	222.932	208.913	211.023	214.65
7.31_291.1952m/z	291.195	7.30578	pos	8-hydroxy-17-octadecene-10,12-diynoic acid	LMFA02000201	Lipids and lipid-like molecules	Fatty Acyls	Octadecanoids	M+H	C18H26O3	42.9	18.5	-0.80977	12.7265	12.9766	12.9143	12.6174	12.0168	13.4186	12.8532	13.462	12.0082	13.1408	13.0462	12.5296	13.4676	13.1432	13.6751	13.9451	12.5427	14.1867	13.2159	14.4523	12.3237	14.2628	13.0406	14.062	13.9683	13.5307	15.5437	15.2188	15.3471	15.2046	14.8961	15.9875	13.3104	13.8552	15.2491	14.3656
8.10_396.2876n	419.277	8.09573	pos	PGF2alpha isopropyl ester	LMFA03010076	Lipids and lipid-like molecules	Fatty Acyls	Eicosanoids	M+H, M+NH4, M+Na	C23H40O5	42.9	21.8	0.139301	647.123	647.91	642.693	636.843	631.173	665.436	655.038	632.159	638.815	648.101	651.697	654.029	653.749	676.868	663.637	741.611	643.878	652.987	667.667	680.727	669.97	742.646	673.505	609.148	668.213	668.758	733.345	693.295	692.846	650.212	682.887	715.03	671.532	651.942	670.486	655.9
0.69_162.0763m/z	162.076	0.693367	pos	Glucosamine	HMDB01514	Organic oxygen compounds	Organooxygen compounds	Carbohydrates and carbohydrate conjugates	M+H-H2O	C6H13NO5	42.8	17.3	1.33272	1.986	1.9889	1.70652	1.76229	1.48211	2.02293	2.67669	2.06469	1.3909	1.78927	1.58123	2.2246	0.862016	2.41219	1.62097	4.22406	1.84861	0.76136	0.169612	5.05512	0.774195	0.620133	0.809899	8.6424	0.987124	0.544708	0.241325	0.657373	0.443991	0.974357	0.496482	0.86718	0.592834	1.77154	1.58989	0.780211
0.69_689.2123m/z	689.212	0.686483	pos	Glycogen	HMDB00757	Organic oxygen compounds	Organooxygen compounds	Carbohydrates and carbohydrate conjugates	M+Na	C24H42O21	42.8	25.5	1.80069	3.51104	3.08334	3.13648	3.35759	4.0989	3.26814	3.31953	3.04203	2.93436	2.85266	3.71686	3.67629	2.99801	2.88244	2.9889	8.66767	3.53641	5.77722	2.18728	7.51609	1.92609	6.65684	3.36059	7.73734	2.21403	2.1482	4.42941	7.58293	13.4015	14.4684	15.3879	17.0933	25.8456	19.1677	12.6057	3.92519
11.59_742.5397m/z	742.54	11.5866	neg	PE(18:2(9Z,12Z)/18:0)	HMDB09090	Lipids and lipid-like molecules	Glycerophospholipids	Glycerophosphoethanolamines	M-H	C41H78NO8P	42.8	33.5	0.617764	178.03	181.214	166.55	166.2	160.422	144.541	143.313	166.216	154.697	151.945	171.785	142.775	155.406	145.564	159.419	185.251	184.861	140.382	161.41	189.05	166.43	164.058	167.258	204.901	177.686	145.648	151.175	173.87	186.095	190.193	160.661	188.694	155.828	178.138	169.9	143.548
3.17_144.0805m/z	144.081	3.16722	pos	1-Phenylethylamine	HMDB02017	Organic nitrogen compounds	Organonitrogen compounds	Amines	M+Na	C8H11N	42.8	33.3	17.8338	73.6661	74.1285	73.8191	71.5101	75.9547	73.5964	73.603	75.5503	72.1155	75.777	71.8335	71.5757	73.6059	74.6299	73.6048	62.348	68.106	72.3345	67.0826	90.6138	80.0342	70.1747	90.8384	99.0196	71.7168	56.8924	45.172	82.0263	74.395	73.8494	52.8092	70.6766	69.6412	80.0531	61.9668	84.7356
6.35_290.2688m/z	290.269	6.3503	pos	Juniperic acid	LMFA01050051	Lipids and lipid-like molecules	Fatty Acyls	Fatty Acids and Conjugates	M+NH4	C16H32O3	42.8	15.8	-0.679244	39.0271	34.7867	31.718	39.344	38.4729	38.9652	39.3264	32.3067	30.6363	32.699	31.2301	31.4231	31.7308	31.7872	32.9068	78.0998	54.6995	56.2674	62.6116	59.3637	149.435	62.933	198.295	584.738	56.0323	44.7012	61.6192	87.3054	47.15	80.4967	46.8296	522.421	433.463	41.9643	55.8499	48.2605
6.63_391.2849m/z	391.285	6.63092	neg	Isoursodeoxycholic acid	HMDB00686	Lipids and lipid-like molecules	Steroids and steroid derivatives	Bile acids, alcohols and derivatives	M-H	C24H40O4	42.8	20.1	-1.24661	4.16111	4.20691	4.18191	4.29648	4.98657	4.73997	4.50611	4.58945	5.41421	4.97383	4.78444	4.71791	5.01145	4.80321	3.99646	1.015e-10	0.101434	1.015e-10	0.400827	0.848407	1.85174	1.015e-10	0.494037	0.193314	1.49169	2.8144	9.03966	0.509578	3.95018	10.1986	1.35291	323.658	0.267828	1.82229	28.4451	5.40256
7.79_321.2428m/z	321.243	7.78598	neg	15(S)-Hydroxyeicosatrienoic acid	HMDB05045	Lipids and lipid-like molecules	Fatty Acyls	Eicosanoids	M-H	C20H34O3	42.8	21.9	-2.37626	3.89194	4.17352	4.11189	3.53206	3.97531	4.34098	4.43131	3.14931	4.14024	4.07323	3.71347	4.23852	4.2245	4.13829	3.87602	2.02176	7.49323	2.8944	6.26333	0.7952	2.28431	1.82137	0.984768	3.02712	1.37186	2.50322	0.908675	1.62809	1.6207	1.59881	7.80325	1.15124	3.37573	0.906831	1.11355	1.95407
8.14_748.5274m/z	748.527	8.1439	pos	PE(16:1(9Z)/22:4(7Z,10Z,13Z,16Z))	HMDB08976	Lipids and lipid-like molecules	Glycerophospholipids	Glycerophosphoethanolamines	M+H-H2O	C43H76NO8P	42.8	27.4	-0.176588	152.944	177.861	198.443	123.01	139.052	173.996	175.717	183.576	181.005	175.01	254.18	194.626	218.22	239.367	203.395	143.476	140.843	145.307	140.526	168.001	180.004	146.908	166.373	188.66	122.975	147.37	164.205	143.246	141.324	147.184	235.598	165.448	200.256	119.923	181.1	153.919
8.42_801.5523n	846.584	8.41793	neg	PS(18:2(9Z,12Z)/19:0)	LMGP03010354	Lipids and lipid-like molecules	Glycerophospholipids	Glycerophosphoserines	M-H, M+FA-H	C43H80NO10P	42.8	23.5	0.385356	116.153	116.909	125.245	113.738	110.619	92.7708	113.733	87.6389	126.16	125.964	119.153	101.423	134.286	111.114	105.424	111.048	131.942	112.518	123.141	134.328	130.328	153.614	168.872	122.017	124.671	117.63	166.683	148.199	132.748	151.703	133.778	149.548	128.301	92.9355	131.762	92.383
8.54_562.5182m/z	562.518	8.54308	pos	Cer(d18:0/16:0)	HMDB11760	Lipids and lipid-like molecules	Sphingolipids	Ceramides	M+Na	C34H69NO3	42.8	22.9	2.35886	9.14839	9.23892	10.2476	10.2473	10.8816	8.10197	7.36273	10.0805	9.95473	10.6946	10.2607	13.9032	9.39123	12.2348	9.20034	0.0130337	9.41513	10.9603	8.48749	10.6317	10.2987	0.678228	9.36942	10.9486	0.164682	12.8791	0.00703668	11.3058	1.1712	3.76215	10.079	0.094378	11.6701	1.2245	2.05122	13.4207
0.58_129.0789n	130.086	0.576367	pos	Pipecolic acid	HMDB00070	Organic acids and derivatives	Carboxylic acids and derivatives	Amino acids, peptides, and analogues	M+H, M+NH4	C6H11NO2	42.7	14.3	-0.39646	20.7646	19.8091	19.5188	20.3902	22.6002	20.0631	20.0049	18.8652	19.929	20.1831	19.0979	18.8596	19.1827	19.6879	19.3864	18.3042	23.9183	24.7073	20.5874	25.4411	22.0053	21.6295	23.7693	25.2594	21.377	11.8432	15.1583	20.3445	17.3533	21.1793	12.2381	18.0697	13.6364	19.0945	21.5588	23.6231
5.74_498.2893m/z	498.289	5.74403	neg	Taurodeoxycholic acid	HMDB00896	Lipids and lipid-like molecules	Steroids and steroid derivatives	Bile acids, alcohols and derivatives	M-H	C26H45NO6S	42.7	25.7	-0.346028	2.98377	2.67119	3.55107	3.43238	2.79974	2.8189	3.34997	3.16794	2.69364	2.8037	3.32828	2.83414	3.64455	3.26344	3.22447	1.015e-10	0.533114	0.194787	1.33295	2.0709	5.06685	2.06171	1.40231	2.16186	2.56139	5.3454	2.25114	3.2046	8.69121	19.1739	4.28058	16.7226	2.09526	3.59643	26.4019	7.17768
6.42_392.2923n	391.285	6.4173	neg	Ursodeoxycholic acid	HMDB00946	Lipids and lipid-like molecules	Steroids and steroid derivatives	Bile acids, alcohols and derivatives	M-H, M+FA-H	C24H40O4	42.7	19.9	-1.04015	5.60597	5.49105	4.80835	4.86968	4.90475	5.32177	5.51708	6.03729	5.02401	5.37271	5.06436	5.38942	5.7837	5.85944	4.84885	0.596761	0.351868	0.448105	0.776183	0.513141	2.13087	0.484676	0.446252	1.37671	3.18701	2.80738	7.18214	1.50571	1.79574	2.39373	1.19212	172.659	0.272858	0.594322	12.9461	3.26284
6.46_121.0647m/z	121.065	6.4604	pos	Phenylacetaldehyde	58372	Benzenoids	Benzene and substituted derivatives	Phenylacetaldehydes	M+H	C8H8O	42.7	15.3	-0.754943	3.0867	2.9049	2.90751	3.39838	2.99865	3.07892	2.87087	3.01384	2.73543	2.82542	3.05533	2.67297	2.25055	2.82721	2.74907	2.6886	1.44075	3.19407	2.57585	4.53573	1.6833	1.59371	4.39151	3.80937	2.02429	2.44813	2.91417	4.96615	2.61097	1.52245	3.33012	3.4296	1.52037	3.04126	3.26904	4.51892
6.52_368.2795m/z	368.28	6.52235	pos	13,14-dihydroxy-11-mulinen-20-oic acid	LMPR0104360001	Lipids and lipid-like molecules	Prenol lipids	Isoprenoids	M+NH4	C21H34O4	42.7	15.7	-0.0230511	7.4543	7.36332	7.20519	7.24509	7.42836	7.85806	7.28571	7.35556	7.07458	7.2427	7.14791	7.27876	7.0633	7.16242	7.25134	12.9704	12.5995	5.37984	26.6072	0.656566	2.52078	12.0308	10.2373	2.61779	3.806	16.1319	10.5283	5.87331	8.52292	20	6.82403	15.9161	14.549	13.1318	20.9179	0.657168
8.27_801.5524n	846.585	8.27327	neg	PS(19:0/18:2(9Z,12Z))	LMGP03010463	Lipids and lipid-like molecules	Glycerophospholipids	Glycerophosphoserines	M-H, M+FA-H	C43H80NO10P	42.7	22.2	0.526839	121.74	111.798	133.394	119.642	117.009	94.7034	114.557	97.242	121.404	125.567	117.038	97.3484	123.618	104.694	110.562	116.84	131.794	116.64	132.529	134.514	130.778	149.834	154.663	115.107	125.441	123.927	165.594	144.865	130.28	143.665	137.679	146.227	137.311	116.533	131.048	100.133
1.30_95.0490m/z	95.049	1.30438	pos	Phenol	HMDB00228	Benzenoids	Phenols	1-hydroxy-4-unsubstituted benzenoids	M+H	C6H6O	42.6	16.4	-1.96618	20.5979	20.6157	20.6522	20.4099	21.1889	20.4051	20.3878	20.8674	21.1174	20.3005	20.3234	19.724	21.7221	20.7693	20.8589	13.5036	18.2485	16.446	18.1046	16.9576	18.6288	18.4641	19.4082	23.8628	19.862	16.3457	23.8628	26.1168	14.926	25.6874	16.5836	18.1783	17.9943	29.6214	35.2871	18.6578
11.57_507.2728m/z	507.273	11.5727	neg	PG(18:2(9Z,12Z)/0:0)	LMGP04050014	Lipids and lipid-like molecules	Glycerophospholipids	Glycerophosphoglycerols	M-H	C24H45O9P	42.6	24.3	0.0075122	3.90822	3.1967	3.03541	2.83356	2.25584	2.97292	2.99961	2.94785	2.60034	2.77238	2.69381	3.02389	2.43401	2.32995	2.7656	0.570437	0.629762	0.988713	0.69289	0.558388	0.370547	0.261095	0.504734	0.519014	1.04531	0.794283	0.402498	0.22547	1.70753	2.53031	0.981365	0.557637	0.68736	1.83862	1.28654	1.06841
11.58_802.5601m/z	802.56	11.5796	neg	PC(14:1(9Z)/20:1(11Z))	HMDB07912	Unclassified	Unclassified	Unclassified	M+FA-H	C42H80NO8P	42.6	24.9	-0.29812	2123.27	2280.26	2385.85	2242.74	2247.38	1902.2	1867.36	2151.43	2291.69	2260.85	2374.48	2019.79	2065.26	1934.97	1990.43	2108.32	2381.95	1727.07	1819.06	2475.02	1924.57	1848.84	1696.48	2980.28	2211.37	1927.5	1695.88	2003.55	2390.39	2580.19	1850.39	2383.79	1716.85	2189.11	1864.27	1897.85
11.46_246.2426m/z	246.243	11.4647	pos	Myristic acid	HMDB00806	Lipids and lipid-like molecules	Fatty Acyls	Fatty acids and conjugates	M+NH4	C14H28O2	42.5	21.5	-0.601625	9.07914	9.69963	9.5852	8.27279	8.48223	9.86941	9.69215	10.0583	9.25761	9.62066	9.40418	9.80742	9.48932	10.6057	9.74096	7.23766	8.8012	9.10506	10.4628	9.12727	9.48436	7.72427	9.65605	9.84724	8.89115	8.87054	9.33583	9.44251	8.51392	10.4238	9.81026	8.4532	8.62771	9.14076	9.49489	9.26331
6.81_302.3054m/z	302.305	6.81163	pos	Sphinganine	HMDB00269	Organic nitrogen compounds	Organonitrogen compounds	Amines	M+H	C18H39NO2	42.5	15.5	-0.0154278	151.713	153.69	155.321	152.329	151.025	151.07	152.427	152.849	155.659	156.444	156.332	152.043	154.819	156.083	155.639	165.991	148.826	157.172	160.657	162.928	158.104	166.385	164.219	247.688	164.173	161.319	181.752	163.822	168.804	158.308	164.655	268.735	189.063	158.572	166.471	154.131
7.09_499.2700n	500.277	7.0922	pos	PE(20:5(5Z,8Z,11Z,14Z,17Z)/0:0)	LMGP02050027	Lipids and lipid-like molecules	Glycerophospholipids	Glycerophosphoethanolamines	M+H, M+Na	C25H42NO7P	42.5	17.9	0.246115	40.879	39.683	39.6031	41.8915	41.2968	40.2565	40.0711	40.9063	38.7304	38.451	40.3247	38.9381	39.4901	41.1172	37.7653	96.9834	66.8879	37.6582	42.963	52.2836	36.7066	35.4045	40.6871	46.2418	40.7238	67.3707	50.1452	64.4613	66.5954	72.8847	53.8268	48.6825	49.0142	76.4034	51.1426	59.8138
7.79_723.4978m/z	723.498	7.78598	neg	PA(18:1(9Z)/20:3(8Z,11Z,14Z))	LMGP10010333	Lipids and lipid-like molecules	Glycerophospholipids	Glycerophosphates	M-H	C41H73O8P	42.5	18.8	1.09291	19.7186	23.8194	19.9936	20.896	21.8366	20.5555	24.7036	30.4161	33.8009	27.3494	29.1524	28.9584	26.8873	23.0476	27.0181	25.6635	21.3564	20.6127	21.9293	25.7412	22.0952	20.4069	20.2194	20.5011	23.8259	22.537	28.5522	24.6811	21.6966	23.075	25.3375	24.0903	21.7101	26.5323	24.6867	23.6298
7.93_857.5196m/z	857.52	7.93065	neg	PI(16:0/20:4(5Z,8Z,11Z,14Z))	HMDB09789	Lipids and lipid-like molecules	Glycerophospholipids	Glycerophosphoinositols	M-H	C45H79O13P	42.5	26.9	1.22685	40.5203	93.7702	71.4972	62.2703	83.9526	66.7851	56.5451	61.7818	73.6256	42.5349	55.5862	45.5926	44.8053	47.2776	49.1416	98.0895	81.9202	58.5073	68.9253	100.091	121.518	74.2081	80.1073	61.2178	103.699	125.72	92.2715	83.0656	67.4868	79.4562	97.4948	68.2401	69.7262	72.6333	61.3831	41.1088
8.08_386.3993m/z	386.399	8.08185	pos	Tetracosanoic acid	HMDB02003	Lipids and lipid-like molecules	Fatty Acyls	Fatty acids and conjugates	M+NH4	C24H48O2	42.5	14.8	0.00722831	20.3962	19.9663	19.0726	21.2238	19.3625	21.1956	19.8027	19.4208	20.8019	18.6105	17.4573	19.3979	18.8575	19.8873	18.0224	22.504	24.878	21.7098	21.1324	23.3411	21.3629	20.7071	21.0261	20.3517	21.7799	21.9103	27.0111	23.0987	21.5481	20.2547	21.3994	21.3922	21.115	21.4659	22.4929	18.5571
0.93_141.0406m/z	141.041	0.92755	pos	Allantoin	HMDB00462	Organoheterocyclic compounds	Azoles	Imidazoles	M+H-H2O	C4H6N4O3	42.4	16.4	-0.474652	6.43207	6.9794	7.0192	5.85802	6.21328	7.36837	6.28859	7.6316	6.21743	7.39102	6.83674	7.61002	7.46303	7.90984	6.64583	3.97907	6.29916	5.65667	4.76516	4.23198	7.71265	8.97891	5.75657	5.98661	7.78698	3.31183	4.77243	3.85505	3.87492	4.60175	5.63562	5.90728	7.23389	4.4482	6.85804	6.32919
4.54_232.1211n	255.111	4.5435	pos	Melatonin	HMDB01389	Organoheterocyclic compounds	Indoles and derivatives	Indoles	M+H, M+Na	C13H16N2O2	42.4	13.9	-0.277936	3.2175	2.93593	2.93447	3.1689	3.41035	2.91709	3.37365	2.64892	2.93151	2.80848	3.34899	3.05042	2.54543	2.84203	3.06834	0.183798	0.107404	0.0189604	0.0163082	0.115059	0.105777	0.095914	21.3787	53.4802	8.56462	0.062855	0.0227136	1.015e-10	0.209861	0.331455	0.00297744	0.185273	1.10156	0.155881	0.331932	0.765293
4.97_417.1187m/z	417.119	4.9748	neg	5-Hydroxy-3,7,2',3',4',6'-hexamethoxyflavone	LMPK12112535	Lipids and lipid-like molecules	Polyketides	Flavonoids	M-H	C21H22O9	42.4	16.8	-0.905179	3.56065	3.10576	3.24137	3.67477	3.87005	3.16794	3.23311	2.89674	3.18418	2.94513	3.49637	3.18177	3.31668	3.26615	3.63557	1.015e-10	0.506368	0.502273	1.015e-10	0.261796	1.35805	1.015e-10	0.834225	1.3249	2.49163	40.4633	53.3073	3.74517	21.0878	10.7495	0.438027	2.32184	5.14003	23.5792	24.3674	0.88252
6.17_515.3015m/z	515.301	6.169	neg	Hippuristanacetal	LMST01090005	Lipids and lipid-like molecules	Sterol Lipids	Sterols	M-H	C30H44O7	42.4	20	0.0674142	0.485518	0.323286	0.838823	0.414288	0.570725	0.493038	0.331543	0.659256	0.475342	0.34746	0.637502	0.484592	0.401359	0.656735	0.442652	1.015e-10	1.015e-10	0.0912289	0.764544	1.015e-10	0.177427	1.23308	1.015e-10	0.440544	0.199423	1.015e-10	1.015e-10	1.015e-10	0.0778937	1.91313	1.015e-10	0.720794	0.708242	0.490402	5.24307	0.939428
6.34_403.1390m/z	403.139	6.34342	pos	5,6,8,3',4',5'-Hexamethoxyflavone	LMPK12110111	Lipids and lipid-like molecules	Polyketides	Flavonoids	M+H	C21H22O8	42.4	16.6	0.533303	0.410677	0.447309	0.468975	0.518172	0.304745	0.226376	0.593415	0.695372	0.601074	0.120306	0.459146	0.386673	0.271891	0.446399	0.426088	0.625854	0.0646869	0.12984	0.10237	1.015e-10	0.072072	1.015e-10	0.30985	0.207709	0.0699861	0.213594	0.137854	0.302668	1.015e-10	1.015e-10	0.11431	0.689178	0.237127	1.015e-10	0.320761	1.015e-10
6.52_361.1627m/z	361.163	6.52065	neg	Thyrotropin-releasing factor	HMDB05763	Unclassified	Unclassified	Unclassified	M-H	C16H22N6O4	42.4	14.8	-0.845336	140.445	147.794	146.58	149.495	147.831	146.934	150.872	152.963	156.759	146.987	161.075	148.656	149.532	149.495	145.478	92.3017	93.0126	95.9435	89.4379	79.5846	85.9696	94.487	89.1736	79.7105	93.1265	93.0833	99.2406	80.8858	78.6771	104.077	104.636	106.787	77.838	78.2952	79.99	104.74
7.32_471.3112m/z	471.311	7.32445	neg	Stoloniferone A	LMST01031071	Lipids and lipid-like molecules	Sterol Lipids	Sterols	M+FA-H	C28H42O3	42.4	20.1	-0.965082	1.24072	1.3173	1.58356	0.957312	1.66674	1.78959	1.73361	1.54468	1.60845	1.34191	1.03048	1.34698	1.49395	1.66054	1.40092	0.599637	0.569309	1.96119	0.531702	0.304954	0.48486	0.9471	0.159507	2.34162	2.83197	2.30218	4.15006	0.904976	6.40025	4.00742	3.81009	3.61149	0.807747	15.6423	21.7534	1.40793
7.37_307.2266m/z	307.227	7.36772	pos	5-Androstene-3b,16a,17a-triol	LMST02020097	Lipids and lipid-like molecules	Sterol Lipids	Steroids	M+H	C19H30O3	42.4	16.9	-0.598524	4.59101	4.25012	4.02642	4.81059	4.25112	4.86271	4.43963	4.05204	4.01451	3.88169	4.15745	3.41578	3.67391	4.15676	4.35837	5.49421	4.43353	4.37652	3.98615	4.60202	4.15312	4.6792	4.81158	4.0168	5.09979	5.8095	5.49296	5.97198	5.43391	4.85001	4.06262	5.10419	6.06392	5.02791	6.39745	3.56487
7.65_531.2725m/z	531.273	7.6482	neg	PA(22:4(7Z,10Z,13Z,16Z)/0:0)	LMGP10050020	Lipids and lipid-like molecules	Glycerophospholipids	Glycerophosphates	M+FA-H	C25H43O7P	42.4	18.6	-0.623838	2.24008	1.72412	1.71649	1.86166	1.98041	1.94111	1.95602	1.75415	1.42747	2.00224	1.36279	1.56554	1.53383	1.82789	2.69225	1.73999	2.14954	1.45438	1.65511	0.621061	1.71989	1.85044	2.0415	1.88222	2.51689	1.09598	0.2383	0.357197	0.740555	0.972695	0.854424	0.355628	0.754806	0.662455	0.672655	1.40219
7.66_748.5265m/z	748.527	7.65697	pos	PE(16:0/22:5(7Z,10Z,13Z,16Z,19Z))	HMDB08945	Lipids and lipid-like molecules	Glycerophospholipids	Glycerophosphoethanolamines	M+H-H2O	C43H76NO8P	42.4	26.8	-1.36855	23.8077	29.9463	34.7069	16.9737	21.9284	26.4993	29.8294	32.5661	30.7487	30.0881	45.4247	33.0488	39.4272	42.7095	35.5142	20.1393	22.0369	22.0893	20.6663	28.489	28.1175	21.7474	25.0677	31.395	17.9447	22.7866	29.1004	23.6833	20.5807	22.7999	39.6408	27.049	33.0847	18.7409	28.019	24.8632
8.69_861.6115m/z	861.611	8.69467	pos	PE(22:6(4Z,7Z,10Z,13Z,16Z,19Z)/22:2(13Z,16Z))	HMDB09701	Lipids and lipid-like molecules	Glycerophospholipids	Glycerophosphoethanolamines	M+NH4	C49H82NO8P	42.4	24.9	-0.180924	32.1888	28.5359	28.4982	37.7233	36.4817	18.5366	36.0137	37.3002	21.6381	29.1909	25.8636	16.5274	13.2387	20.2124	20.8518	24.0203	23.1203	29.9236	18.0222	19.0663	34.9884	38.1144	28.0909	28.7069	31.5497	42.6567	21.5522	30.6061	50.4995	25.3214	35.4405	27.1174	40.4502	23.7628	18.549	23.9711
3.33_269.0815m/z	269.082	3.3255	pos	Homobutein	LMPK12120112	Lipids and lipid-like molecules	Polyketides	Flavonoids	M+H-H2O	C16H14O5	42.3	20.8	2.39245	0.633915	0.498668	0.425102	0.507672	0.852405	0.535485	0.640097	0.566733	0.333633	0.417393	0.382649	0.328073	0.461083	0.640379	0.392025	1.015e-10	1.015e-10	0.0397966	0.00108533	0.0123122	1.015e-10	0.101606	0.0395036	0.0121849	0.0808812	1.015e-10	1.015e-10	95.5536	1.015e-10	1.015e-10	0.0696286	2.03e-10	0.04439	0.0489209	0.0827922	0.108113
3.81_310.1652m/z	310.165	3.8146	pos	Sinapine	64183	Phenylpropanoids and polyketides	Cinnamic acids and derivatives	Hydroxycinnamic acids and derivatives	M+H	C16H23NO5	42.3	18.7	0.829904	0.337889	0.310714	0.256924	0.258629	0.432207	0.379909	0.280811	0.239624	0.340454	0.312772	0.134846	0.486403	0.201382	0.574445	0.382745	1.015e-10	1.015e-10	0.0858548	1.015e-10	1.015e-10	0.0763906	0.0579724	1.015e-10	1.015e-10	1.015e-10	1.015e-10	0.103455	1.015e-10	1.015e-10	1.015e-10	0.000862731	1.015e-10	1.015e-10	1.015e-10	0.758923	0.0930722
6.31_273.2666n	274.274	6.309	pos	C16 Sphinganine	LMSP01040001	Lipids and lipid-like molecules	Sphingolipids	Sphingoid bases	M+H, M+Na, M+H-H2O	C16H35NO2	42.3	14.2	-0.710932	5568.01	5583.77	5544.56	5620.52	5440.94	5596.72	5613.85	5517.17	5633.53	5557.6	5469.95	5373.16	5480.23	5559.57	5418.24	4846.18	4258.88	5442.01	5189.09	5876.9	3958.27	4260.62	5608.09	7008.91	5302.25	5278.85	6222.76	5797.79	5828.84	4838.05	5567.31	5797.18	5365.48	5313.62	5543.12	5725.08
6.72_485.3269m/z	485.327	6.72052	neg	(20S)-20-cyclopropyl-1alpha,25-dihydroxy-16,17-didehydro-21-norvitamin D3	LMST03020583	Lipids and lipid-like molecules	Sterol Lipids	Secosteroids	M+FA-H	C29H44O3	42.3	16	-0.886251	3.54969	3.77645	3.74062	3.62617	4.09099	4.07672	3.97465	3.79002	3.73031	3.86408	4.62435	3.44228	3.87371	4.21805	4.09681	3.63851	16.2948	2.74287	5.9676	0.690701	12.7227	6.44662	9.46588	10.0358	2.07066	1.10003	0.548242	0.269724	5.79887	8.55133	1.40059	6.03091	20.6492	6.45295	19.9602	3.16797
7.26_448.3422m/z	448.342	7.26438	pos	(23S,25R)-25-hydroxyvitamin D3 26,23-lactol	LMST03020188	Lipids and lipid-like molecules	Sterol Lipids	Secosteroids	M+NH4	C27H42O4	42.3	13.6	0.143132	8.51143	8.71786	8.74542	8.61762	8.68116	7.81111	8.93583	9.16565	8.80652	8.87021	8.13931	7.73589	8.56737	7.97348	7.37591	16.3693	19.3918	1.75177	44.3473	0.404966	0.31709	31.382	19.084	1.11477	1.19584	15.3312	17.6746	11.1017	7.31267	57.2935	3.96108	15.5629	27.5089	46.5313	56.6495	0.363959
7.77_599.5047m/z	599.505	7.77395	pos	DG(18:1(9Z)/18:3(9Z,12Z,15Z)/0:0)	HMDB07221	Lipids and lipid-like molecules	Fatty Acyls	Lineolic acids and derivatives	M+H-H2O	C39H68O5	42.3	24.2	2.20247	9.12883	9.57966	10.3899	7.18769	11.2311	8.54643	9.55011	8.20546	13.1702	8.42613	11.7577	7.06805	6.80243	5.64929	6.91703	17.8911	8.94963	9.4786	9.40228	11.4084	15.3016	13.6119	8.59589	13.4165	14.6672	15.5068	14.4185	9.99417	13.5853	12.0272	12.8716	17.6189	12.9434	12.2418	12.9792	7.73441
8.27_878.5918m/z	878.592	8.27327	neg	PC(20:3(8Z,11Z,14Z)/20:3(8Z,11Z,14Z))	HMDB08409	Lipids and lipid-like molecules	Glycerophospholipids	Glycerophosphocholines	M+FA-H	C48H84NO8P	42.3	14.3	0.218598	710.003	442.699	567.727	490	342.874	697.781	891.536	1104.82	502.808	775.667	743.921	761.859	922.921	879.035	877.132	588.569	347.218	689.564	709.598	643.781	529.12	723.174	1175.07	759.743	746.205	407.509	1043.11	497.926	613.53	1060.22	511.188	851.851	639.52	385.697	926.503	386.047
0.66_174.0878m/z	174.088	0.659	neg	Citrulline	HMDB00904	Organic acids and derivatives	Carboxylic acids and derivatives	Amino acids, peptides, and analogues	M-H	C6H13N3O3	42.2	18.6	-3.47538	5.54542	5.85129	4.64397	4.83455	4.73111	5.63915	5.45786	5.56081	5.60597	5.97377	5.66299	5.43631	5.40295	5.95648	5.50783	2.6678	3.81157	3.0607	2.60776	4.96559	3.35305	3.96705	3.37045	4.10313	3.51529	11.7845	12.3606	18.3609	15.0181	10.6626	6.13818	10.4416	5.18436	11.5985	9.00087	6.43637
6.58_257.1754m/z	257.175	6.57572	neg	3-n-decyl acrylic acid	LMFA01030044	Lipids and lipid-like molecules	Fatty Acyls	Fatty Acids and Conjugates	M+FA-H	C13H24O2	42.2	15.5	-2.25946	7.31382	7.99464	8.34585	8.8172	8.79757	8.9858	8.72444	8.55873	8.40822	9.13927	8.87202	8.74473	9.22295	8.58594	9.40423	12.5935	9.76785	9.41508	10.3973	11.786	13.3157	9.83827	10.512	13.4372	15.485	47.5869	59.0322	26.6104	31.871	27.9039	15.3262	30.2827	14.4358	29.5502	26.4958	2.31658
7.66_864.5750m/z	864.575	7.65508	neg	PE(22:2(13Z,16Z)/20:4(5Z,8Z,11Z,14Z))	HMDB09564	Lipids and lipid-like molecules	Glycerophospholipids	Glycerophosphoethanolamines	M+FA-H	C47H82NO8P	42.2	19	-1.2414	10.0556	9.60933	9.53874	9.90874	10.3486	9.21167	10.211	9.47549	10.5586	9.51834	8.3066	9.00452	11.2613	9.95232	10.1112	2.35149	13.3776	6.95643	14.6943	1.13791	4.20596	5.61319	1.80298	8.16118	1.63703	2.23209	1.36694	2.43403	1.82802	2.39118	6.94536	1.77789	4.20959	2.17342	1.966	3.29248
7.85_339.2538m/z	339.254	7.85493	neg	Prostaglandin D1 Alcohol	45415	Unclassified	Unclassified	Unclassified	M-H	C20H36O4	42.2	20.7	-0.907265	2.26971	1.90576	2.60948	1.93325	1.74209	1.7925	2.03901	1.98885	2.13784	2.09861	2.1683	1.65791	2.18059	1.71674	1.67192	1.47033	1.39163	1.01356	1.22246	1.23425	1.64338	1.72462	0.582675	1.6819	1.95556	3.42497	4.5208	3.43092	4.44282	4.65984	1.39229	14.1952	1.31485	3.21679	4.43307	3.1178
8.40_742.5396m/z	742.54	8.40417	neg	PC(18:2(9Z,12Z)/15:0)	HMDB08132	Lipids and lipid-like molecules	Glycerophospholipids	Glycerophosphocholines	M-H	C41H78NO8P	42.2	23.7	0.54565	408.825	395.736	446.365	372.121	399.481	333.506	335.96	345.478	418.958	329.108	434.851	343.384	425.782	371.544	357.055	431.339	432.557	393.1	457.552	451.337	419.189	438.113	430.902	398.473	451.765	416.838	549.922	464.051	399.04	492.475	446.886	492.627	422.641	409.674	464.386	321.095
5.18_234.2063m/z	234.206	5.18172	pos	3-Hydroxydodecanoic acid	HMDB00387	Organic acids and derivatives	Hydroxy acids and derivatives	Medium-chain hydroxy acids and derivatives	M+NH4	C12H24O3	42.1	11.4	-0.472752	4.5671	4.53017	4.47976	4.78893	4.30195	4.69095	4.48657	4.14703	4.81155	4.51474	4.44573	3.523	4.34143	4.46603	4.5228	19.7493	26.9498	7.15684	6.01175	8.67178	97.3009	23.3738	63.5913	96.9406	67.1956	7.52525	30.4652	13.749	9.3775	69.6189	4.00964	163.454	169.093	13.9474	7.26408	11.7369
7.76_561.3788m/z	561.379	7.76018	pos	Vitamin D3 glucosiduronate	LMST03020610	Lipids and lipid-like molecules	Sterol Lipids	Secosteroids	M+H	C33H52O7	42.1	18.5	0.452229	2.9945	2.66964	2.51793	3.01454	3.00354	2.79689	3.16302	2.5572	2.00374	2.82735	2.68342	3.02102	3.05703	3.19329	3.36124	0.83728	1.64834	3.62982	3.2862	0.210579	2.79131	2.02126	1.72928	4.8054	3.11044	1.13885	0.675762	0.818198	1.40302	1.29492	1.2109	0.684331	4.71193	1.9242	0.74576	1.9672
7.84_610.3725m/z	610.372	7.84107	neg	PC(2:0/18:0)	LMGP01010990	Lipids and lipid-like molecules	Glycerophospholipids	Glycerophosphocholines	M+FA-H	C28H56NO8P	42.1	14.8	-0.129104	21.6621	23.0508	22.1928	23.0752	23.9252	23.6519	22.9377	21.8532	22.8736	22.7004	23.2066	23.882	21.2622	22.3626	21.8202	20.3808	24.0219	20.2785	17.9971	17.5433	21.2641	20.6731	22.6991	23.9601	22.1177	15.3372	10.1385	11.2987	14.0197	12.8746	13.0785	12.2527	13.7619	12.7188	13.4324	18.4943
8.54_497.3271m/z	497.327	8.53505	neg	VD 2728	LMST03020643	Lipids and lipid-like molecules	Sterol Lipids	Secosteroids	M+FA-H	C30H44O3	42.1	20.5	-0.309371	1.37005	1.75052	1.38758	1.42408	1.51976	1.45466	2.21149	1.83943	1.85415	1.34533	1.58643	1.36839	1.98866	1.76042	1.61939	4.95128	1.95884	2.14448	2.2421	2.62322	1.55417	1.68926	2.90282	1.0718	3.50462	2.44521	1.96278	3.09151	2.39053	2.97772	2.83818	2.73346	2.61994	0.915179	2.25905	0.425985
8.69_447.1453m/z	447.145	8.69348	neg	cis-and-trans-Inophyllolide	LMPK12100023	Lipids and lipid-like molecules	Polyketides	Flavonoids	M+FA-H	C25H22O5	42.1	15.8	0.904283	9.62358	11.8482	7.99977	9.87539	10.9652	10.1704	8.62085	10.071	10.46	9.04122	9.52467	10.3238	8.32843	9.36379	9.40266	9.67565	12.73	10.709	9.44481	4.88396	6.66915	4.88748	4.69161	9.90182	7.62656	20.5885	10.6565	13.5842	15.9905	14.2313	15.2869	6.9305	14.6035	14.909	9.658	15.0153
9.44_790.5727m/z	790.573	9.44283	pos	PC(20:3(8Z,11Z,14Z)/18:2(9Z,12Z))	HMDB08402	Lipids and lipid-like molecules	Glycerophospholipids	Glycerophosphocholines	M+H-H2O	C46H82NO8P	42.1	26.3	-2.20495	14.2933	14.1147	15.8158	16.9649	16.9133	12.5631	10.7321	15.2665	18.2725	13.7396	15.9846	15.9655	9.61603	14.1227	16.4528	21.8379	17.9955	16.7861	19.2225	19.8186	19.3497	20.1885	11.0915	18.5786	18.9289	19.0229	11.1794	15.8713	23.8542	12.4054	26.6039	17.3618	18.3953	17.9104	18.1161	14.1746
6.24_594.3047m/z	594.305	6.23825	neg	PS(20:2(11Z,14Z)/0:0)	LMGP03050021	Lipids and lipid-like molecules	Glycerophospholipids	Glycerophosphoserines	M+FA-H	C26H48NO9P	42	19.1	-0.283941	1.34294	1.57155	2.152	1.81935	1.97255	2.07404	2.38655	2.39333	1.9798	2.23901	1.94426	3.01661	2.45659	2.49683	2.51258	0.0982286	0.275418	0.943241	0.490141	0.0988297	0.158602	0.205568	0.108506	0.421719	0.663104	3.09639	0.478403	2.03669	2.32294	1.77704	0.200179	1.87578	0.592491	1.6824	1.27753	0.525718
8.02_638.3676m/z	638.368	8.01825	neg	PC(16:0/5:0(CHO))	LMGP20010005	Lipids and lipid-like molecules	Glycerophospholipids	Oxidized glycerophospholipids	M+FA-H	C29H56NO9P	42	22.8	0.167202	1.75178	1.97835	2.1593	1.5556	1.41814	1.59121	1.58859	1.67825	1.43696	2.26273	1.71954	2.23837	1.76378	1.98603	1.98707	0.194389	0.871975	1.0037	0.689607	0.214519	0.606693	0.439034	0.373288	0.742656	1.7374	4.90217	0.665084	1.99131	1.94742	1.659	0.829164	1.73518	0.407881	1.01843	0.685672	1.29184
8.27_840.5769m/z	840.577	8.27327	neg	PE(20:1(11Z)/20:3(5Z,8Z,11Z))	HMDB09265	Lipids and lipid-like molecules	Glycerophospholipids	Glycerophosphoethanolamines	M+FA-H	C45H82NO8P	42	17.4	1.15926	69.4566	36.8465	84.6932	61.4129	55.5005	68.4557	86.2793	50.8537	103.1	73.9559	54.3016	63.8055	48.0885	69.0654	59.7256	76.3353	41.7643	70.872	73.3495	59.4423	78.7969	92.4784	75.583	58.3151	64.4373	60.1358	94.9064	52.3094	60.3683	74.8715	82.0603	88.8639	65.0681	51.4024	82.0732	47.0295
0.64_203.0525m/z	203.053	0.638317	pos	D-Glucose	HMDB00122	Organic oxygen compounds	Organooxygen compounds	Carbohydrates and carbohydrate conjugates	M+Na	C6H12O6	41.9	10.4	-0.411461	562.823	517.972	499.547	581.915	602.937	559.207	507.234	520.828	502.228	500.365	474.765	463.822	480.456	468.751	454.387	452.995	428.518	389.557	462.263	455.099	449.56	493.081	438.041	341.194	462.786	786.103	908.959	773.334	776.824	699.236	750.163	836.951	689.139	736.555	708.93	650.09
4.69_247.1075m/z	247.107	4.69492	pos	Alpha-N-Phenylacetyl-L-glutamine	HMDB06344	Organic acids and derivatives	Carboxylic acids and derivatives	Amino acids, peptides, and analogues	M+H-H2O	C13H16N2O4	41.9	15.6	-0.957328	2.78596	2.72134	2.66594	2.80964	2.60101	2.9208	2.81237	2.39116	2.76643	2.71594	2.79021	2.76259	3.53643	2.60108	2.46219	2.10963	3.09746	2.95093	4.23937	5.26243	4.39014	4.73326	4.97264	3.74021	4.72687	2.9939	2.09236	6.00128	3.74462	2.8277	2.83512	4.88395	5.76908	4.09732	3.02864	4.20768
4.93_219.1379m/z	219.138	4.92897	pos	5,7,9,11,13-tetradecapentaenoic acid	LMFA01030258	Lipids and lipid-like molecules	Fatty Acyls	Fatty Acids and Conjugates	M+H	C14H18O2	41.9	22.5	-0.464742	1.98188	2.24543	2.34691	2.08077	1.54252	2.11089	2.19334	2.38884	2.36594	2.16813	2.46474	2.14526	2.12612	2.53934	2.4879	2.33248	2.74939	1.71085	2.76964	1.95078	2.0651	2.16518	2.10795	1.91496	2.01533	2.41017	2.23175	0.779185	2.60739	2.7029	2.39792	2.80142	2.16791	2.23868	2.28868	2.33332
5.08_273.1704m/z	273.17	5.08292	neg	3-oxo-tridecanoic acid	LMFA01060097	Lipids and lipid-like molecules	Fatty Acyls	Fatty Acids and Conjugates	M+FA-H	C13H24O3	41.9	14.6	-1.7321	3.50186	3.69359	4.45214	3.78057	4.28448	4.57206	4.50877	3.83495	4.55509	4.43696	4.43302	4.63953	4.4102	4.31534	4.35471	2.51594	4.90166	6.21591	1.66779	8.64486	2.73023	4.16343	1.44501	9.11101	1.23082	5.35803	11.4881	29.0087	14.7933	18.2269	6.54725	17.231	6.15479	20.9025	20.3861	9.15151
5.81_262.2376m/z	262.238	5.80822	pos	omega-hydroxy myristic acid	LMFA01050044	Lipids and lipid-like molecules	Fatty Acyls	Fatty Acids and Conjugates	M+NH4	C14H28O3	41.9	15	-0.439783	8.0622	8.47574	8.50979	7.27857	7.87684	8.67077	8.42263	7.77394	9.59777	7.91359	8.75387	7.32931	8.14478	7.79218	8.75108	24.0593	20.1049	20.8308	17.8256	14.771	75.8681	27.9872	72.8349	134.212	32.4845	12.3231	20.3446	14.959	10.1368	56.6102	9.95449	173.161	176.081	14.2739	16.053	9.82164
8.07_505.3529m/z	505.353	8.07342	neg	(20S,24S)-24-ethylthornasterol	LMST01040175	Lipids and lipid-like molecules	Sterol Lipids	Sterols	M+FA-H	C29H48O4	41.9	21.8	-1.20589	3.36156	2.84267	2.64615	3.18574	2.87867	2.80625	2.8281	3.00222	3.49077	2.84457	1.94721	2.7736	3.33225	2.84775	2.23278	4.68678	5.83381	6.02542	6.99351	6.52188	7.76766	7.49946	6.11882	6.75656	7.41081	10.8999	6.80687	9.84111	11.0339	10.4956	9.74674	18.6218	7.46088	9.3218	12.9579	2.545
8.27_854.5916m/z	854.592	8.27327	neg	PC(20:1(11Z)/18:3(9Z,12Z,15Z))	HMDB08305	Unclassified	Unclassified	Unclassified	M+FA-H	C46H84NO8P	41.9	23.8	-0.0286744	395.7	297.034	537.562	514.031	298.35	294.848	477.831	291.389	406.238	406.213	450.367	252.018	362.218	294.703	586.45	357.875	347.935	346.679	397.724	420.688	398.632	383.804	386.634	306.76	280.148	286.758	386.509	240.981	321.65	343.373	356.457	403.849	379.752	596.167	361.204	460.091
8.43_878.5918m/z	878.592	8.4317	neg	PC(20:3(5Z,8Z,11Z)/20:3(8Z,11Z,14Z))	HMDB08377	Lipids and lipid-like molecules	Glycerophospholipids	Glycerophosphocholines	M+FA-H	C48H84NO8P	41.9	14.6	0.179336	859.57	656.888	738.343	638.639	561.932	939.532	1031.59	1198.46	627.661	860.569	762.663	927.487	962.063	1080.62	939.966	812.221	476.775	874.624	899.038	800.513	669.676	867.956	1254.4	936.774	953.873	612.806	1149.89	665.703	739.362	1100.8	638.783	947.903	798.352	579.26	1139.49	568.456
9.55_312.3263m/z	312.326	9.54622	pos	11Z-Eicosenal	LMFA06000248	Lipids and lipid-like molecules	Fatty Acyls	Fatty aldehydes	M+NH4	C20H38O	41.9	12.4	0.727224	6.82071	6.68833	6.75423	7.3126	6.74359	6.38305	6.8436	7.04468	6.4931	6.67724	6.80189	7.09472	6.53327	6.09712	6.92186	9.35817	8.35385	8.50166	11.8497	8.265	9.15424	8.28331	10.6794	10.9375	7.5182	8.77081	8.48411	7.88354	8.7951	6.88982	9.4594	6.99612	9.66354	8.87344	10.304	7.79318
11.58_831.5982n	830.591	11.5796	neg	PS(17:1(9Z)/22:0)	LMGP03010273	Lipids and lipid-like molecules	Glycerophospholipids	Glycerophosphoserines	M-H, M+FA-H	C45H86NO10P	41.8	16.3	-0.829875	1872.94	1326.91	1996.54	1253.52	1453.88	2008.79	2151.41	1307.94	2103.86	1555.87	2214.89	1629.59	2038.11	1929.89	1862.99	1405.58	1410.93	1934.7	2126.91	2284.97	1403.49	1680.64	1961.97	1479.18	1936.14	1616.89	2758.54	1465.13	1444.77	2407.31	1599.72	2775.38	1710.61	1756.99	2452.06	1493.17
3.50_212.0017m/z	212.002	3.50348	neg	Indoxyl sulfate	HMDB00682	Organic acids and derivatives	Organic sulfuric acids and derivatives	Arylsulfates	M-H	C8H7NO4S	41.8	15.2	-2.87344	191.135	191.886	200.063	201.372	197.166	194.501	201.031	205.011	210.593	210.38	226.334	209.529	198.234	203.699	197.588	109.963	60.9493	154.975	34.8502	132.264	292.116	72.5945	195.334	166.387	376.221	609.61	873.745	327.466	455.958	339.959	129.639	385.352	263.307	259.127	466.903	474.27
7.33_279.2325m/z	279.233	7.33133	neg	Linoleic acid	HMDB00673	Lipids and lipid-like molecules	Fatty Acyls	Lineolic acids and derivatives	M-H	C18H32O2	41.8	14.3	-1.61246	25.6646	23.0977	23.6668	22.4555	23.2254	22.1177	22.2039	22.5777	23.9269	19.4525	23.4898	21.0142	19.8358	20.7215	18.9115	22.8103	22.3626	19.3192	22.2028	17.976	18.746	16.9355	17.6344	21.7972	21.658	29.4518	24.045	22.5845	29.4409	36.1587	21.5961	26.4954	24.0776	32.3641	30.1404	18.3002
8.31_540.3443n	585.352	8.31455	neg	PG(20:0/0:0)	LMGP04050015	Lipids and lipid-like molecules	Glycerophospholipids	Glycerophosphoglycerols	M-H, M+FA-H	C26H53O9P	41.8	16.3	2.99306	22.4946	21.691	22.0065	23.2136	23.209	23.3717	21.7213	22.2326	24.101	31.8787	23.1579	23.8966	23.5111	23.2066	22.9618	21.9759	22.7005	23.3281	21.4575	20.4728	19.2869	21.0949	23.2489	25.5183	20.6027	19.0725	15.9164	17.966	19.4514	16.8757	19.1875	15.696	18.931	18.4156	16.7491	23.3531
8.51_466.3289m/z	466.329	8.5144	neg	N-stearoyl histidine	LMFA08020135	Lipids and lipid-like molecules	Fatty Acyls	Fatty amides	M+FA-H	C24H43N3O3	41.8	13.3	0.703564	17.0014	18.8376	17.0314	18.7894	24.8808	28.5181	39.4283	18.5045	16.7764	14.7177	15.9051	14.8408	16.051	16.1282	15.1724	9.72278	15.8534	12.0412	13.4293	23.1017	11.8483	10.3012	14.5853	17.0449	11.8666	16.7033	9.5698	24.062	12.063	10.3357	19.3354	7.7017	18.9415	11.2758	21.714	12.6318
9.10_405.1946m/z	405.195	9.09783	neg	Aldosterone	HMDB00037	Lipids and lipid-like molecules	Steroids and steroid derivatives	Hydroxysteroids	M+FA-H	C21H28O5	41.8	26.7	7.46762	1.51916	1.69043	1.67554	1.91215	1.89941	1.40786	1.09739	1.48586	2.02179	1.43967	1.39504	1.60853	1.5257	1.56976	1.33452	1.28547	1.75082	1.70048	0.802218	0.615009	0.771552	0.419682	0.977153	1.69291	0.984776	2.79034	1.25117	1.66886	1.83586	1.36701	1.81818	0.8276	1.47468	1.5653	1.17838	2.75441
4.93_285.1128m/z	285.113	4.93352	neg	2,5-dimethoxystilbene	LMPK13090026	Lipids and lipid-like molecules	Polyketides	Aromatic polyketides	M+FA-H	C16H16O2	41.7	13.5	-1.80528	1.25324	1.15417	1.14184	1.26159	1.26516	1.15108	1.48407	1.1873	1.83414	1.37311	1.62841	1.32992	1.51444	1.22197	1.4221	0.0500976	1.81144	0.54915	0.679862	1.015e-10	1.64986	0.0839861	0.203869	0.366322	3.60359	1.62831	4.07085	7.07468	2.04684	0.301533	0.0444723	0.326198	0.454155	0.180339	3.43454	7.88469
6.52_236.1047m/z	236.105	6.52065	neg	4-Hydroxydebrisoquine	HMDB06468	Organoheterocyclic compounds	Tetrahydroisoquinolines	Unclassified	M+FA-H	C10H13N3O	41.7	14.2	3.41368	721.585	743.552	769.828	771.958	754.949	734.789	760.074	804.074	842.858	827.43	891.865	795.824	748.733	753.237	730.326	434.918	450.66	474.789	437.11	378.884	430.332	459.321	424.885	390.488	468.565	447.968	488.629	400.006	388.712	529.151	504.912	549.839	388.283	367.665	396.175	508.076
7.10_333.2065m/z	333.206	7.1042	neg	Prostaglandin J2	HMDB02710	Lipids and lipid-like molecules	Fatty Acyls	Eicosanoids	M-H	C20H30O4	41.7	18.2	-2.02984	1.29591	1.05109	1.15186	1.52293	1.32811	0.935538	1.08812	1.06948	1.11491	1.29034	1.53066	1.29283	1.40711	1.41177	1.53386	0.190693	0.959009	0.855233	0.770937	0.338934	0.798785	0.659555	0.389923	0.579994	0.652414	2.40849	2.33816	2.07053	1.91559	1.85837	0.643248	3.93917	0.872692	2.35847	3.05578	1.42294
7.97_532.3406m/z	532.341	7.97207	neg	PE(22:2(13Z,16Z)/0:0)	LMGP02050024	Lipids and lipid-like molecules	Glycerophospholipids	Glycerophosphoethanolamines	M-H	C27H52NO7P	41.7	12.3	-0.411679	95.2283	94.4099	92.6804	90.164	89.6544	90.3914	90.3632	92.4958	85.3405	91.5787	95.2918	87.9988	84.6843	85.8867	80.454	66.8626	69.4359	93.8027	66.2296	43.6055	69.7289	73.1908	78.811	124.35	80.8265	70.9572	42.1281	59.3969	56.1988	55.4159	46.3696	49.8559	44.1714	60.0408	55.6797	78.9028
7.97_598.3871m/z	598.387	7.97363	pos	LysoPC(22:2(13Z,16Z))	HMDB10400	Lipids and lipid-like molecules	Glycerophospholipids	Glycerophosphocholines	M+Na	C30H58NO7P	41.7	18.1	4.8362	11.7197	12.2566	12.627	12.1638	11.2995	11.4818	11.9338	12.2485	13.0005	12.6185	12.6407	11.8475	13.0889	11.8878	10.9238	11.7851	13.6233	11.79	12.6264	8.89706	10.7103	11.9736	14.1845	14.0291	12.8443	12.1737	11.2254	12.2477	9.22116	9.71339	7.62775	7.99843	7.88187	9.07947	10.2524	12.6457
8.43_854.5916m/z	854.592	8.4317	neg	PC(18:3(9Z,12Z,15Z)/20:1(11Z))	HMDB08209	Unclassified	Unclassified	Unclassified	M+FA-H	C46H84NO8P	41.7	23.7	-0.11192	513.759	412.068	637.842	633.913	395.876	373.346	596.251	364.091	521.52	515.855	567.309	327.889	475.479	388.151	665.732	462.794	450.628	433.142	506.445	550.52	514.881	489.224	476.563	388.919	359.181	380.664	494.818	306.661	388.189	427.507	445.429	513.238	471.503	719.144	479.179	587.187
3.55_295.1288m/z	295.129	3.55303	pos	Asp-Phe methyl ester	6377	Organic acids and derivatives	Carboxylic acids and derivatives	Amino acids, peptides, and analogues	M+H	C14H18N2O5	41.6	9	-0.122376	47.2819	47.1709	47.9173	46.6327	49.044	45.8951	47.5557	46.1985	48.4553	47.7499	49.2654	46.1614	45.4296	46.0302	47.9364	44.3976	58.6875	67.1914	59.125	69.0894	73.5382	82.196	54.0324	94.5993	79.0689	26.8918	50.5658	40.0387	53.0052	66.8566	62.0778	39.5418	84.5243	82.7903	75.7423	67.1314
5.59_337.2527m/z	337.253	5.58792	pos	5beta-Chola-3,8(14),11-trien-24-oic Acid	LMST04010327	Lipids and lipid-like molecules	Sterol Lipids	Bile acids and derivatives	M+H-H2O	C24H34O2	41.6	11.7	0.229328	2.30623	2.22759	2.25782	2.56605	2.0679	2.14588	2.44508	2.27921	2.31123	1.95656	2.48426	2.52737	2.43313	2.69508	1.94222	0.127588	0.00340867	0.0746403	0.382946	0.329983	0.528467	0.585004	0.304065	0.630591	0.22984	1.70352	3.16909	3.68952	3.46341	17.4345	2.1136	32.8257	0.573933	3.87757	8.93194	0.86817
6.84_313.2378m/z	313.238	6.83763	neg	12,13-DHOME	HMDB04705	Lipids and lipid-like molecules	Fatty Acyls	Fatty acids and conjugates	M-H	C18H34O4	41.6	14.1	-1.91606	75.0252	77.525	78.7098	79.9491	78.5615	81.4646	78.7509	80.0416	83.8187	80.893	86.4716	82.8703	80.6286	80.2788	78.7931	131.678	122.06	95.6227	60.2521	113.35	70.2634	67.1104	39.925	123.052	53.1848	138.95	127.63	215.237	218.569	560.387	132.531	116.292	120.033	289.504	298.654	112.941
7.09_476.2778m/z	476.278	7.08532	pos	PE(18:3(6Z,9Z,12Z)/0:0)	LMGP02050017	Lipids and lipid-like molecules	Glycerophospholipids	Glycerophosphoethanolamines	M+H	C23H42NO7P	41.6	14.7	1.26137	46.1777	45.1685	45.197	47.5185	46.9355	44.6347	45.622	45.5485	44.1984	45.8389	45.2021	43.8685	44.0129	44.0153	43.8055	68.8704	50.7312	39.8682	39.8197	61.5823	52.157	32.0293	27.0527	60.3617	36.8499	79.0782	60.6892	58.7461	98.6347	95.3335	59.5775	52.4587	48.9045	107.78	79.4362	76.9513
7.50_221.1541m/z	221.154	7.50355	neg	7E,9E,11-Dodecatrienyl acetate	LMFA07010233	Lipids and lipid-like molecules	Fatty Acyls	Fatty esters	M-H	C14H22O2	41.6	13	-2.71107	25.2217	26.1847	23.6924	24.1554	22.4254	24.0684	25.6949	26.9997	26.0041	25.0611	25.9339	23.9379	21.6147	22.0668	22.0537	35.2906	27.6671	28.7995	28.9394	30.185	29.685	33.3579	28.8282	25.0642	27.3093	25.1362	27.2579	26.0624	27.4921	26.6722	29.1711	28.8416	28.4939	24.6965	26.1932	24.7847
7.85_471.3478m/z	471.348	7.85493	neg	1alpha-hydroxy-24-methylvitamin D2	LMST03010058	Lipids and lipid-like molecules	Sterol Lipids	Secosteroids	M+FA-H	C29H46O2	41.6	14.3	-0.397165	1.51667	1.17045	1.2379	0.99952	1.16579	1.34213	1.19595	0.528455	0.790613	1.0981	1.60782	1.34576	0.953578	1.36872	0.875383	0.93432	0.75699	2.34381	6.37984	1.015e-10	3.79582	1.66026	1.1686	1.57958	4.88277	0.828873	0.35762	0.421925	1.62493	1.78099	0.237728	1.13697	0.216526	2.27035	3.1192	5.81595
8.08_507.3681m/z	507.368	8.0803	neg	2alpha-(3-Hydroxypropyl)-1alpha,25-dihydroxy-19-norvitamin D3	LMST03020627	Lipids and lipid-like molecules	Sterol Lipids	Secosteroids	M+FA-H	C29H50O4	41.6	18.7	-2.24388	2.67231	2.29285	2.26506	2.55405	1.71638	2.71773	2.3313	2.29528	2.50856	1.82616	1.83995	2.56722	2.15978	2.56818	2.72723	2.26189	2.79817	4.61159	6.83203	4.49673	5.52675	7.1265	2.52511	5.67471	6.39076	7.94116	5.98267	5.25725	13.3384	8.50503	7.61394	24.1934	5.51609	7.89854	15.7956	0.163549
5.66_166.0864m/z	166.086	5.66368	pos	Normetanephrine	HMDB00819	Benzenoids	Phenols	Methoxyphenols	M+H-H2O	C9H13NO3	41.5	11.8	0.548529	3.64922	3.2779	3.2326	3.08719	4.64828	3.92045	2.94094	2.92732	3.53427	3.06651	3.4023	3.29686	3.80974	3.77972	3.64631	1.26695	1.83939	1.82855	0.730299	0.655489	1.91303	0.789904	0.850973	1.55412	1.73111	5.89749	1.48892	4.57048	4.62821	2.86992	2.49777	7.93748	1.77022	2.49726	2.24019	1.5503
6.43_535.3276n	518.324	6.42598	pos	PC(16:1(9Z)/2:0)	LMGP01010693	Lipids and lipid-like molecules	Glycerophospholipids	Glycerophosphocholines	M+H-H2O, M+H	C26H50NO8P	41.5	23.9	0.415392	9.51384	9.89756	10.0243	8.76467	9.65591	10.1837	9.4511	8.45573	10.9357	10.4615	10.2443	9.10494	8.92722	9.28427	8.43494	6.66582	7.76695	8.41023	5.50632	9.96481	5.49514	7.87099	4.96398	9.2463	8.18003	13.9637	8.89313	10.3953	11.3471	9.67051	7.84591	13.6803	7.49837	7.48138	13.3719	5.82969
7.66_267.2107m/z	267.211	7.65697	pos	Retinal	HMDB01358	Lipids and lipid-like molecules	Prenol lipids	Retinoids	M+H-H2O	C20H28O	41.5	11.7	0.0412049	2.1356	1.81729	1.87043	2.37966	2.42415	1.91201	1.82659	1.58742	1.82671	1.93373	2.13384	2.13185	1.91746	1.97898	1.80173	0.335403	2.85155	1.24439	3.10223	0.177544	0.415683	0.882156	1.015e-10	1.80062	0.28398	0.514781	0.091637	0.581843	0.220537	0.411561	2.24081	0.111779	1.22802	0.155189	0.140023	0.433743
7.82_149.0231m/z	149.023	7.81523	pos	Phthalic acid	HMDB02107	Benzenoids	Benzene and substituted derivatives	Benzoic acids and derivatives	M+H-H2O	C8H6O4	41.5	9.29	-1.25059	127.474	126.459	123.785	126.54	124.042	132.518	126.796	125.664	124.457	122.858	122.161	124.346	122.09	121.289	120.206	147.965	123.196	134.698	143.924	151.201	140.975	153.799	132.604	114.339	137.094	151.727	168.222	163.898	155.507	145.061	157.975	160.197	146.906	144.469	148.044	136.188
8.24_599.5042m/z	599.504	8.24025	pos	DG(18:4(6Z,9Z,12Z,15Z)/18:0/0:0)	HMDB07332	Lipids and lipid-like molecules	Fatty Acyls	Lineolic acids and derivatives	M+H-H2O	C39H68O5	41.5	27.6	1.31504	9.08249	9.48336	10.2411	8.78711	10.2157	8.21144	9.1157	8.69971	12.8309	8.55903	10.8747	8.13621	7.07652	6.7129	7.71558	16.3091	8.91119	9.80167	9.29328	10.4521	15.5832	13.2317	10.6896	15.4726	13.7188	14.0958	14.1716	11.4012	10.6732	10.9713	10.9461	13.7723	11.4496	10.8037	11.4112	7.08713
8.30_834.5309m/z	834.531	8.3008	neg	PS(18:0/22:6(4Z,7Z,10Z,13Z,16Z,19Z))	HMDB10167	Lipids and lipid-like molecules	Glycerophospholipids	Glycerophosphoserines	M-H	C46H78NO10P	41.5	16.8	2.2356	20.6347	23.7177	20.727	21.4088	19.9208	20.0664	19.8696	19.9879	24.1129	19.6603	20.9326	20.9681	20.2066	21.0963	23.4815	27.8917	23.7786	18.7196	23.0872	23.4905	27.2317	26.986	25.0578	19.014	28.1315	23.1814	27.3402	22.9187	24.3639	20.4171	26.9625	22.8741	21.988	25.9839	27.4831	19.9993
8.37_263.2371m/z	263.237	8.37103	pos	9E,11E-Octadecadienoic acid	HMDB05047	Lipids and lipid-like molecules	Fatty Acyls	Lineolic acids and derivatives	M+H-H2O	C18H32O2	41.5	8.94	0.554877	14.7144	14.0543	14.1542	15.2558	15.3442	14.9409	13.3166	14.6205	13.1745	14.2192	14.6024	15.9715	14.7614	15.22	15.3908	22.5168	21.5321	17.7016	20.8452	17.2046	17.2104	14.4472	15.7433	23.2385	14.9728	28.0561	21.9753	23.645	28.0201	35.3909	25.4637	13.3105	26.3668	26.4485	29.6535	29.7908
8.50_703.5746m/z	703.575	8.5018	pos	SM(d18:1/16:0)	41586	Lipids and lipid-like molecules	Sphingolipids	Phosphosphingolipids	M+H	C39H79N2O6P	41.5	11.3	-0.311931	2142.02	2168.4	2171.49	2018.87	2157.3	1857.88	2534.03	1582.17	2254.8	2613.15	2235.85	1964.01	2667.27	1894.39	2516.85	2322.91	2276.32	1765.88	2095.02	2404.18	2659.41	2298.63	1935.51	1787.65	1540.49	1775.53	2574.52	1503.58	1766.13	2602.23	2019.58	2158.67	2057.51	2075.52	2547.35	2780.8
11.59_718.5382m/z	718.538	11.5866	neg	PE(16:0/18:0)	HMDB08925	Lipids and lipid-like molecules	Glycerophospholipids	Glycerophosphoethanolamines	M-H	C39H78NO8P	41.4	22.3	-1.44243	3.78268	1.72802	1.78379	3.65427	1.98108	4.00814	4.79577	3.60826	4.10641	3.59788	3.18071	2.66878	5.17931	3.77611	4.20949	3.90809	2.61732	3.71114	2.87704	4.33087	5.07085	6.1949	4.26559	2.50721	3.49112	3.02634	3.70921	1.98106	3.01905	3.99803	3.87734	4.35986	3.75464	1.06344	4.02178	2.85141
4.64_335.0223m/z	335.022	4.63985	pos	5,7,4'-Trihydroxyflavanone 7-sulfate	LMPK12140327	Lipids and lipid-like molecules	Polyketides	Flavonoids	M+H-H2O	C15H12O8S	41.4	16.8	0.843055	1.50768	1.7821	1.93878	1.5002	1.42611	1.40266	1.70176	2.06583	1.74779	1.99246	1.94903	1.72078	1.64939	1.79977	2.0575	0.533073	0.805998	1.68157	0.19372	2.48651	3.96	1.05249	1.49073	3.93613	0.556642	1.78196	7.58985	6.97643	9.49111	10.9172	5.26623	15.8438	0.923321	7.28102	13.4905	3.29051
5.38_854.5917m/z	854.592	5.37913	neg	PC(20:3(8Z,11Z,14Z)/18:1(9Z))	HMDB08401	Lipids and lipid-like molecules	Glycerophospholipids	Glycerophosphocholines	M+FA-H	C46H84NO8P	41.4	26.3	0.0969103	2152.56	1752.52	2623.04	2527.42	1700.47	1350.96	2243.76	1466.85	1996.23	1801.12	2164.74	1249.24	1993.36	1521.6	2489.02	1940.92	1811.83	1875.69	2127.62	2239.13	1934.52	1999.79	1722.01	1750.99	1400.01	1581.93	2193.08	1141.7	1440.29	1833.63	1725.9	2151.6	1947.96	2741.79	2001.8	2208.61
5.87_257.1752m/z	257.175	5.87493	neg	Tetradecanedioic acid	5833	Lipids and lipid-like molecules	Fatty Acyls	Fatty acids and conjugates	M-H	C14H26O4	41.4	12.7	-2.41287	6.01491	5.49636	5.77269	6.09361	6.47514	5.94313	5.62536	6.3398	6.86336	6.67534	6.23843	6.05499	6.08891	7.13707	6.52823	4.09031	6.48853	9.79805	4.32144	8.61581	4.2426	5.93433	2.35162	11.796	2.37015	12.1838	18.9503	19.3413	20.7773	31.829	6.57649	13.9087	7.13354	25.6502	41.4853	12.6765
6.42_371.2070m/z	371.207	6.4173	neg	2,3-Dinor-8-iso-PGF2alpha	LMFA03110010	Lipids and lipid-like molecules	Fatty Acyls	Eicosanoids	M+FA-H	C18H30O5	41.4	10.6	-1.50593	15.403	14.9326	15.9774	15.7527	14.6802	16.2277	15.3527	14.58	15.6682	16.1966	15.3624	15.1701	15.9362	15.5482	15.0737	144.229	103.563	17.5394	33.2779	102.742	39.398	147.227	17.8177	33.1172	13.5935	0.0213711	0.00048723	0.0561611	3.63523	0.131698	19.5868	1.015e-10	29.8831	0.0632891	2.44548	20.9609
6.84_336.2273n	381.226	6.83763	neg	Prostaglandin A1	HMDB02656	Lipids and lipid-like molecules	Fatty Acyls	Eicosanoids	M-H, M+FA-H	C20H32O4	41.4	21.5	-8.19053	7.02488	7.26092	7.12777	7.83857	7.62681	7.55085	7.29436	7.49943	7.66363	7.46699	7.80871	7.59951	8.33034	7.49141	7.64869	12.5441	11.0154	8.15404	5.84999	10.8244	7.14089	6.0445	4.01793	10.4376	5.25429	13.5827	11.3695	17.7517	18.3486	43.9579	12.9159	11.0285	11.1719	24.3026	23.875	10.8576
7.13_277.1803m/z	277.18	7.13172	neg	7-hydroxy-10E,16-heptadecadien-8-ynoic acid	LMFA01050258	Lipids and lipid-like molecules	Fatty Acyls	Fatty Acids and Conjugates	M-H	C17H26O3	41.4	15	-2.25113	4.4677	4.93724	4.04408	3.89539	4.48051	3.89573	4.06115	4.33599	4.12789	4.1043	4.12038	3.69338	4.38319	4.85331	4.54055	4.72763	4.42502	4.61119	4.43098	4.88618	4.473	4.972	4.54253	4.02682	4.08109	5.2414	4.98088	5.25451	5.28867	4.86684	4.61693	5.38459	4.89406	3.97789	3.62104	3.69337
7.17_309.2066m/z	309.207	7.17302	neg	13S-HpOTrE(gamma)	LMFA02000112	Lipids and lipid-like molecules	Fatty Acyls	Octadecanoids	M-H	C18H30O4	41.4	15.4	-1.82951	2.98544	3.25887	3.701	3.87207	3.6792	3.91106	3.95651	4.11456	3.82661	4.63702	5.0049	4.54504	4.55499	4.74166	4.43899	1.85518	1.98119	1.76286	1.43519	2.11219	1.68785	1.29475	1.30493	2.26303	1.70642	9.18759	4.92039	6.66122	5.34515	7.64117	3.16625	5.73881	1.99892	4.54599	4.89614	3.38804
7.60_544.2682m/z	544.268	7.59992	neg	PS(20:4(5Z,8Z,11Z,14Z)/0:0)	LMGP03050007	Lipids and lipid-like molecules	Glycerophospholipids	Glycerophosphoserines	M-H	C26H44NO9P	41.4	9.61	0.255601	39.8623	40.0082	40.0571	37.1147	38.1943	41.2902	39.661	39.0205	41.5445	41.9127	40.838	38.7997	37.6734	36.998	35.5864	19.3471	27.5796	26.9868	19.3456	19.7264	23.0837	19.6841	17.5892	42.1266	29.3251	84.8868	18.4214	69.1736	36.1808	40.5399	27.811	75.8256	29.0464	29.6903	38.9738	18.8821
11.59_774.5434m/z	774.543	11.5866	neg	PE(22:6(4Z,7Z,10Z,13Z,16Z,19Z)/P-18:0)	HMDB09709	Lipids and lipid-like molecules	Glycerophospholipids	Glycerophosphoethanolamines	M-H	C45H78NO7P	41.3	30.4	-1.19933	14.4996	11.3532	10.8821	11.624	13.222	16.1182	15.3471	16.2321	16.3633	11.9376	17.9396	13.4083	18.1687	16.8708	14.4654	17.9091	13.4619	14.0916	15.4453	16.0496	15.526	16.227	13.7335	19.4081	15.0582	13.6607	16.2733	10.1748	15.6957	14.2169	15.4604	15.9785	15.7613	16.2579	13.5775	12.263
4.83_417.1186m/z	417.119	4.83028	neg	2,3-Dehydrokievitone hydrate	LMPK12050300	Lipids and lipid-like molecules	Polyketides	Flavonoids	M+FA-H	C20H20O7	41.3	9.57	-1.28497	20.5554	20.8407	21.4152	22.3437	23.3582	22.2803	21.9577	22.2998	21.697	21.8838	24.0637	22.7311	21.9185	22.454	21.5255	10.4616	13.599	25.8837	39.2667	12.4403	39.4715	10.0364	29.829	43.4561	33.376	147.997	148.067	17.1391	105.798	121.403	82.5352	71.7612	84.3884	77.0207	103.82	12.3566
7.66_294.2192n	317.209	7.66385	pos	13-HOTE	HMDB10203	Lipids and lipid-like molecules	Fatty Acyls	Lineolic acids and derivatives	M+H-H2O, M+Na	C18H30O3	41.3	15.1	-1.12251	10.503	10.2714	10.4161	11.5887	10.3638	9.32051	10.7387	10.5246	10.0489	10.7241	10.3669	9.54235	9.09293	9.86086	11.0377	10.3093	11.079	8.76458	5.50484	9.10619	6.94111	7.70884	4.67163	9.85588	7.65849	22.738	14.0717	25.3331	17.3396	26.879	12.4715	15.3802	12.328	18.6843	15.6234	11.2623
8.49_637.3952m/z	637.395	8.49363	neg	Collettiside I	LMST01080092	Lipids and lipid-like molecules	Sterol Lipids	Sterols	M+FA-H	C34H56O8	41.3	15.3	-0.829241	1.8384	1.18486	1.67713	1.36307	1.6385	1.74521	1.47807	1.33464	1.34554	1.44947	1.71139	1.68219	1.59243	1.51336	1.52433	1.84825	0.866428	1.27685	1.3827	1.28834	1.18068	1.11315	1.79981	1.63524	1.10932	4.23921	4.77709	3.61171	4.54248	4.68918	4.84726	9.15817	3.63133	5.2423	4.0016	2.21751
8.85_483.3123m/z	483.312	8.84503	neg	(17Z)-1alpha,25-dihydroxy-26,27-dimethyl-17,20,22,22,23,23-hexadehydrovitamin D3	LMST03020391	Lipids and lipid-like molecules	Sterol Lipids	Secosteroids	M+FA-H	C29H42O3	41.3	19.6	1.58908	1.72232	1.815	1.8411	1.93803	1.55272	2.15332	1.95342	1.67642	2.02093	1.87974	2.69091	1.97028	2.27431	1.94449	2.26107	6.08449	3.70959	4.02968	4.47614	3.49059	3.32385	3.3648	5.43322	3.50628	4.45587	3.76242	5.03397	3.54255	3.8104	2.83918	3.20136	2.78373	4.86324	2.3549	3.937	0.18924
6.83_281.1384m/z	281.138	6.83228	pos	(+)-Hirusten-12-oic acid	LMPR0103730002	Lipids and lipid-like molecules	Prenol lipids	Isoprenoids	M+H	C15H20O5	41.2	11.2	0.128251	4.32566	4.1667	4.00903	4.66189	4.24815	4.39974	3.99285	3.97257	4.2213	4.24704	3.5952	4.58722	4.19346	4.11025	3.79313	4.1589	3.11913	5.38153	4.36385	5.72338	3.50893	3.95609	5.68822	4.73234	3.58863	3.97273	5.21861	6.25697	4.74665	4.27627	4.12873	5.72078	4.1474	4.72056	5.38145	5.07234
7.35_299.2222m/z	299.222	7.35198	neg	Palmitoleic acid	HMDB03229	Lipids and lipid-like molecules	Fatty Acyls	Fatty acids and conjugates	M+FA-H	C16H30O2	41.2	15.8	-2.11327	1.2131	1.6355	1.7828	1.78114	1.42489	1.46294	1.9484	1.34283	1.21779	1.54088	1.88582	1.48055	1.68098	1.5739	1.77201	0.886033	0.796892	0.942451	0.766067	1.4811	1.01469	1.47391	0.596107	1.31303	1.29656	2.28362	2.77774	3.39277	2.44885	3.40315	1.24848	4.26445	1.45587	2.42926	2.52075	1.50527
7.50_723.4976m/z	723.498	7.49667	neg	PA(18:0/20:4(5Z,8Z,11Z,14Z))	LMGP10010024	Lipids and lipid-like molecules	Glycerophospholipids	Glycerophosphates	M-H	C41H73O8P	41.2	11.4	0.796664	44.4769	49.1715	47.8997	45.776	47.1201	43.163	51.8925	71.3897	72.4859	60.1089	62.2262	69.0612	62.6585	53.187	61.639	55.3537	47.9895	46.9127	48.7832	53.5728	48.2502	44.8222	49.0578	42.9254	54.2511	49.308	58.0839	51.5656	44.461	46.9782	56.3156	51.6987	44.2278	53.7199	52.1719	52.9091
7.51_387.2887m/z	387.289	7.51238	pos	7b-Hydroxy-3-oxo-5b-cholan-24-oate	LMST04070028	Lipids and lipid-like molecules	Sterol Lipids	Bile acids and derivatives	M+H-H2O	C25H40O4	41.2	15	-1.68256	2.22469	2.26702	2.29028	2.18374	2.41873	2.0076	2.28869	2.39946	1.84428	2.79505	2.12232	2.47749	2.15879	2.18288	2.2393	4.74385	4.49513	2.37821	3.04978	3.36503	2.66373	2.82882	2.92543	3.30387	3.07986	3.79449	2.46949	2.45744	2.85872	3.43629	2.30448	1.98334	2.02554	2.84038	2.39519	1.8104
7.54_569.2714m/z	569.271	7.53797	neg	26,26,26,27,27,27-hexafluoro-1alpha,24-dihydroxyvitamin D3	LMST03020088	Lipids and lipid-like molecules	Sterol Lipids	Secosteroids	M+FA-H	C27H38F6O3	41.2	13.7	1.27196	8.67166	9.5629	8.83959	8.91636	8.77118	7.62446	8.53059	8.15535	8.12519	7.56475	6.33727	6.81661	6.94186	7.05622	6.00105	8.40741	10.8119	9.53373	8.49726	8.21558	6.98884	6.1592	6.29814	10.2852	10.1117	12.2207	7.09361	9.29738	10.4399	12.8889	7.06216	17.1424	8.14592	9.2147	9.48266	5.67214
8.24_742.5397m/z	742.54	8.23875	neg	PE(18:0/18:2(9Z,12Z))	HMDB08994	Lipids and lipid-like molecules	Glycerophospholipids	Glycerophosphoethanolamines	M-H	C41H78NO8P	41.2	19.7	0.594175	385.843	372.842	442.732	375.501	373.688	305.061	331.71	353.694	384.913	330.3	406.408	321.982	380.344	332.016	369.234	427.968	419.991	378.212	436.306	430.81	431.525	438.702	393.818	374.5	419.55	385.504	492.793	450.847	398.026	453.925	432.827	465.403	415.402	408.238	422.617	309.785
8.32_296.1260m/z	296.126	8.31598	pos	PC(3:0/0:0)	LMGP01050059	Lipids and lipid-like molecules	Glycerophospholipids	Glycerophosphocholines	M+H-H2O	C11H24NO7P	41.2	8.9	0.779638	20.1882	19.8147	19.8512	19.9918	20.4333	21.0509	19.277	19.888	19.5604	19.2973	20.659	21.0352	20.1359	22.4103	21.8553	17.9635	17.3878	20.1063	17.9739	17.8476	18.002	15.6029	19.0307	20.2684	15.8822	17.0389	14.9222	16.314	16.4131	14.8911	16.7509	14.3168	18.616	17.1685	15.8715	22.0542
8.75_339.2893m/z	339.289	8.74972	pos	Heneicosanedioic acid	LMFA01170036	Lipids and lipid-like molecules	Fatty Acyls	Fatty Acids and Conjugates	M+H-H2O	C21H40O4	41.2	14	-0.290954	3.0254	2.93387	2.94289	2.84032	3.36893	2.56683	3.32553	2.9657	2.76351	3.04778	2.99455	2.9328	3.08731	3.05299	3.59426	3.8554	4.66479	2.75335	2.58626	2.22476	2.08038	2.18608	1.74015	3.20915	2.07303	2.74698	1.8718	1.55337	2.24296	4.1381	2.8346	1.53431	3.40412	2.98019	2.93621	4.63834
0.67_292.1049m/z	292.105	0.665833	pos	N-Acetylneuraminic acid	HMDB00230	Organic oxygen compounds	Organooxygen compounds	Carbohydrates and carbohydrate conjugates	M+H-H2O	C11H19NO9	41.1	19.9	7.06325	5.48432	5.87993	6.1752	5.4238	5.29777	5.33213	5.88359	6.21434	6.25542	5.71419	6.51684	5.64546	5.68605	5.55951	6.3435	3.69314	2.60247	3.67346	2.93261	3.29614	4.73261	4.27853	2.7711	3.36909	4.48225	8.24118	7.00762	6.66188	8.24677	12.2559	13.5895	9.05079	10.5013	11.0544	13.8549	4.34507
0.73_287.1118n	305.146	0.73465	pos	N-Ribosylhistidine	HMDB02089	Organic acids and derivatives	Carboxylic acids and derivatives	Amino acids, peptides, and analogues	M+H, M+NH4	C11H17N3O6	41.1	10.4	0.296899	15.639	15.4613	15.3456	15.0982	16.0429	15.6324	15.7825	14.7121	15.6116	15.5681	15.4904	15.2594	15.3456	16.4358	15.5928	14.9131	15.2809	11.7279	15.831	34.8893	27.2473	40.3003	21.2164	27.382	35.5641	19.8227	39.265	28.8263	29.6374	26.4975	19.5232	22.4834	17.6537	51.5194	33.5845	43.6535
2.03_258.1337m/z	258.134	2.0328	pos	3-carboxy-4-methyl-5-propyl-2-furanpropanoic acid	LMFA01150004	Lipids and lipid-like molecules	Fatty Acyls	Fatty Acids and Conjugates	M+NH4	C12H16O5	41.1	8.34	0.558349	38.0824	37.529	37.4248	38.731	38.9087	38.0228	36.6669	38.9954	35.8445	38.1155	36.7438	36.1604	36.7154	37.2081	35.627	11.7131	18.668	11.6515	12.1158	21.8126	16.8517	17.6224	14.6937	13.5001	14.4993	88.908	89.1902	109.164	132.294	174.129	54.2027	125.088	49.5865	144.088	111.885	54.6015
2.95_181.0500m/z	181.05	2.95485	neg	Homovanillic acid	HMDB00118	Benzenoids	Phenols	Methoxyphenols	M-H	C9H10O4	41.1	15.1	-3.50003	0.771013	0.5013	0.758034	0.762293	0.793188	0.744861	0.646397	0.62993	0.556101	0.687358	0.891589	0.624044	0.74601	0.662259	0.730277	0.801768	0.362227	0.95101	0.705725	1.57575	1.24551	0.963301	0.612512	1.24322	0.668751	1.33902	2.09362	1.2915	2.21633	2.51678	2.55286	2.01711	2.55363	1.23756	2.15877	1.72865
5.37_603.5355m/z	603.535	5.37447	pos	DG(20:2(11Z,14Z)/16:0/0:0)	HMDB07417	Lipids and lipid-like molecules	Glycerolipids	Diradylglycerols	M+H-H2O	C39H72O5	41.1	13.1	1.2777	58.5153	69.4249	77.0576	60.4695	50.007	55.5257	68.0589	65.58	80.257	77.703	84.6905	65.0062	54.718	53.2933	74.3553	90.5176	65.3771	50.3422	71.4973	62.5843	70.8537	143.112	62.7796	46.3736	62.1058	45.8696	71.3159	60.2455	101.172	64.756	63.9468	88.8642	66.8149	81.324	75.0963	57.819
5.84_346.2147n	347.222	5.83573	pos	Cortexolone	HMDB00015	Lipids and lipid-like molecules	Steroids and steroid derivatives	Hydroxysteroids	M+H-H2O, M+H	C21H30O4	41.1	7.87	0.861016	59.3092	59.5519	60.2149	60.0221	61.4577	57.9836	57.7735	60.6638	60.2114	61.1274	58.8572	60.3939	58.3765	59.8603	59.5909	37.7125	22.9332	36.1033	15.9104	24.1088	20.8944	42.1074	28.1267	37.539	44.1444	114.246	192.565	29.998	18.6294	26.0872	102.232	111.445	137.922	34.9712	38.5816	96.7016
6.64_499.3064m/z	499.306	6.6378	neg	Hippuristanolide	LMST01090006	Lipids and lipid-like molecules	Sterol Lipids	Sterols	M-H	C30H44O6	41.1	8.11	-0.223199	3.0328	2.43175	2.57165	2.19571	2.49297	2.31572	2.60764	2.27334	2.85642	2.44438	2.28956	2.26443	2.27477	2.69689	2.84914	1.32858	1.21066	0.695382	6.16884	0.610247	3.0736	4.63313	1.65069	2.81733	7.82698	0.512305	0.394449	0.260264	4.49995	2.24477	2.84363	1.31672	1.86073	7.37236	24.0282	6.34374
7.33_608.3568m/z	608.357	7.33133	neg	PC(18:1(9E)/2:0)	LMGP01010878	Lipids and lipid-like molecules	Glycerophospholipids	Glycerophosphocholines	M+FA-H	C28H54NO8P	41.1	11.4	-0.162343	7.76916	7.63029	7.06454	7.69411	7.54819	7.52077	7.20433	6.70228	6.7121	6.60289	6.97997	7.07014	6.05394	6.52101	7.12145	5.67109	6.82303	6.78683	7.04425	5.96857	6.82371	4.99682	5.5776	7.12959	6.63244	7.40041	4.89107	5.58251	7.8284	7.77596	6.88973	7.03948	5.94277	6.32463	7.8273	7.24991
7.34_483.3116m/z	483.312	7.33822	neg	(25S)-3-oxo-12beta-acetoxy-cholest-1,4-dien-26-oic acid	LMST04030214	Lipids and lipid-like molecules	Sterol Lipids	Bile acids and derivatives	M-H	C30H44O5	41.1	14.8	-0.0134732	0.80114	0.618742	0.864227	0.540328	0.645584	0.881088	0.587928	0.620246	0.699632	0.367344	0.481099	1.02765	0.590201	0.652711	0.759661	1.24101	0.980907	0.801942	5.37394	1.015e-10	1.79119	1.52689	1.37118	1.42647	2.46926	0.38856	1.015e-10	0.0579965	0.63638	0.87394	0.711005	1.42736	1.0982	1.18273	1.88073	1.9037
7.37_808.5138m/z	808.514	7.37263	neg	PE(16:0/22:6(4Z,7Z,10Z,13Z,16Z,19Z))	HMDB08946	Lipids and lipid-like molecules	Glycerophospholipids	Glycerophosphoethanolamines	M+FA-H	C43H74NO8P	41.1	9.78	0.454256	8.56084	7.65755	7.56321	8.21419	9.04103	8.22898	8.00821	8.9105	7.82873	8.05414	9.76333	8.64318	7.28881	6.74293	7.92143	4.70176	4.40805	2.2657	7.1047	0.273042	2.40195	2.09267	1.88736	1.03877	2.71854	6.19727	5.11071	1.67783	1.84529	3.26224	1.46593	3.31871	1.77573	2.548	2.67775	2.22541
8.01_509.3481n	510.355	8.01305	pos	PC(O-15:0/2:0)	LMGP01020024	Lipids and lipid-like molecules	Glycerophospholipids	Glycerophosphocholines	M+H, M+Na, M+H-H2O	C25H52NO7P	41.1	8.21	-0.0525904	2224.46	2094.69	1993.57	2293.01	2229.08	2267.62	2108.11	2042.75	2040.61	2014.38	1876.55	2082.89	1897.38	2055.66	2067.82	1805.29	2183.45	2161.39	1890.14	2114.95	1594.01	1742.83	2159.79	3303.3	2690.52	2101.02	1882.74	1819.15	2211.76	1555.05	1498.05	1463.71	2038.84	1952.37	1745.73	2040.62
8.40_347.2589m/z	347.259	8.40417	neg	pregnan-21-al	LMST02030162	Lipids and lipid-like molecules	Sterol Lipids	Steroids	M+FA-H	C21H34O	41.1	12.8	-1.00869	2.13972	2.77119	2.75941	2.5205	2.13909	2.54585	2.50748	2.70285	2.81064	2.8694	2.78228	2.39589	2.32352	2.4485	2.48434	1.44051	2.01547	2.68864	2.30607	0.846814	1.5302	1.8085	1.48252	1.95511	2.23215	2.55999	1.12135	1.45709	2.66475	2.57767	2.03744	2.23158	3.07034	1.68629	2.10486	1.61744
8.41_840.5786m/z	840.579	8.41105	neg	PE(20:1(11Z)/20:3(8Z,11Z,14Z))	HMDB09266	Lipids and lipid-like molecules	Glycerophospholipids	Glycerophosphoethanolamines	M+FA-H	C45H82NO8P	41.1	19.5	3.2478	87.2426	45.9628	103.66	84.2169	80.7204	94.0669	105.592	60.8045	129.946	94.1878	55.6347	80.7652	58.0977	90.2445	65.107	104.142	55.765	84.348	91.6056	73.9904	99.9132	119.238	94.2534	75.6419	89.5696	91.5692	114.577	70.8658	70.9496	92.4827	106.388	105.035	84.6552	74.8264	110.02	71.2715
0.65_126.0315n	127.039	0.652083	pos	Hydroxyhydroquinone	506	Unclassified	Unclassified	Unclassified	M+H, 2M+H, M+H-H2O	C6H6O3	41	8.08	-1.82036	15.4595	15.7075	15.5578	14.4736	15.4831	16.1206	15.7606	14.9466	16.1101	15.5996	15.5749	16.1244	15.9266	14.9278	14.8128	7.47777	8.88213	8.48668	10.6337	7.40434	8.86144	10.3732	8.99549	6.06914	9.70477	24.0657	23.5745	18.9232	20.0928	23.8793	20.6718	25.8469	18.5272	23.0485	23.4279	21.1444
0.65_162.0527n	325.113	0.652083	pos	3-hydroxymethyl-glutaric acid	LMFA01170091	Lipids and lipid-like molecules	Fatty Acyls	Fatty Acids and Conjugates	M+H, 2M+H	C6H10O5	41	9.52	-0.818912	50.2316	52.1451	52.2724	50.2776	47.8882	51.9566	50.8042	51.1272	51.9489	54.8887	51.1247	55.0961	52.5267	52.374	52.2529	23.8137	27.0125	24.249	29.6418	23.0448	28.7029	32.6209	28.1709	17.6098	27.8292	84.2431	78.1362	58.435	64.2498	83.3296	76.4632	87.749	60.4923	76.9327	75.9746	71.316
11.57_815.6057n	838.627	11.5679	pos	PS(P-20:0/19:1(9Z))	LMGP03030074	Lipids and lipid-like molecules	Glycerophospholipids	Glycerophosphoserines	M+H-H2O, M+Na, M+H	C45H86NO9P	41	23.8	2.00552	204.362	206.532	210.779	233.392	173.531	172.204	238.319	233.31	182.864	205.962	220.978	190.707	153.164	198.748	174.196	217.849	178.886	202.631	158.159	175.602	260.739	263.14	284.293	174.714	189.971	243.245	201.858	241.171	234.018	149.397	256.456	195.434	288.98	161.371	163.934	159.39
11.59_854.5911m/z	854.591	11.5866	neg	PC(20:3(8Z,11Z,14Z)/18:1(11Z))	HMDB08400	Unclassified	Unclassified	Unclassified	M+FA-H	C46H84NO8P	41	26.1	-0.687993	463.994	317.306	443.754	417.409	376.906	531.404	616.465	397.086	365.564	509.608	408.71	435.198	420.954	483.842	399.062	539.758	265.205	514.63	521.106	425.947	425.896	591.138	640.746	350.661	495.064	425.689	644.527	393.457	406.386	525.829	446.037	556.111	439.567	338.58	586.633	400.277
4.28_431.0981m/z	431.098	4.27928	neg	Emodin 8-glucoside	LMPK13040009	Lipids and lipid-like molecules	Polyketides	Aromatic polyketides	M-H	C21H20O10	41	14.6	-0.583899	1.49939	1.17872	0.995172	1.08469	1.4964	1.70322	1.32135	1.25835	1.61522	1.61863	1.36191	1.1924	1.57008	1.74922	1.39539	1.015e-10	0.281384	4.31395	0.496677	10.8832	3.07668	1.015e-10	1.48134	1.61917	0.769654	6.30393	2.22995	1.85973	6.82478	3.95761	5.58573	4.91407	0.116501	2.05752	15.1588	2.36655
5.23_279.1234m/z	279.123	5.23432	neg	Flakinin A	LMPR0103540002	Lipids and lipid-like molecules	Prenol lipids	Isoprenoids	M-H	C15H20O5	41	13.5	-1.41577	1.3429	1.00938	1.15436	1.3469	1.28345	1.35157	1.40448	1.17822	1.16393	1.10714	0.972732	1.38587	1.46908	1.11549	1.2181	1.015e-10	0.049721	0.223299	0.478794	0.186414	0.546898	0.445055	0.424911	0.476216	0.462384	2.24285	3.68095	1.49014	1.46231	2.50506	0.929663	1.30801	0.631742	1.98748	1.40229	0.315391
5.90_533.3118m/z	533.312	5.90245	neg	neriifolin	LMST01120021	Lipids and lipid-like molecules	Sterol Lipids	Sterols	M-H	C30H46O8	41	15.7	-0.446139	1.25939	1.48214	1.31148	1.06698	1.45057	1.4527	1.15908	1.41062	1.46527	1.31824	1.36818	1.20398	1.71511	1.04634	1.26879	1.32602	3.18747	2.51998	3.56991	1.36996	2.09802	8.10986	1.28551	4.59243	13.2832	0.101185	1.015e-10	1.015e-10	1.47581	0.0553041	3.8073	0.142158	0.545027	4.62943	5.28707	4.8658
6.00_393.2643m/z	393.264	5.99893	neg	15-HETE-G	LMGL01010030	Lipids and lipid-like molecules	Glycerolipids	Monoradylglycerols	M-H	C23H38O5	41	11.9	-0.931012	0.492756	0.633794	0.583777	0.49566	0.709832	0.357147	0.377564	0.462186	0.51385	0.74663	0.751899	0.480864	0.21193	0.17725	0.656299	1.015e-10	1.015e-10	1.015e-10	1.015e-10	1.015e-10	1.015e-10	0.0328591	0.0757986	0.0585622	1.7976	0.549327	6.88182	8.61018	0.852612	2.95659	0.379078	32.6804	0.0460813	3.37917	4.11369	0.146663
6.71_449.3270m/z	449.327	6.70662	neg	3a,7a,12a-Trihydroxy-5b-cholestanoic acid	HMDB03873	Lipids and lipid-like molecules	Steroids and steroid derivatives	Bile acids, alcohols and derivatives	M-H	C27H46O5	41	10.7	-0.509147	2.88097	3.39453	2.6038	3.05355	3.38856	2.69449	3.49611	2.97715	3.47847	3.2432	3.01336	3.29612	2.99569	2.80779	2.74874	0.63762	0.639427	0.536558	0.729092	0.820258	1.61466	0.743847	1.15961	1.65587	1.98591	19.944	11.5711	21.3944	9.09565	15.8114	2.56961	10.9685	2.22761	19.7833	13.699	2.42374
8.05_319.2274m/z	319.227	8.05277	neg	16(R)-HETE	HMDB04680	Lipids and lipid-like molecules	Fatty Acyls	Eicosanoids	M-H	C20H32O3	41	15.8	-1.45961	0.561696	0.939043	0.617715	0.873664	1.19599	1.18405	1.03826	0.607891	1.003	0.68985	0.957849	0.753859	0.988961	0.867885	1.07464	0.536268	0.411535	0.729798	1.04338	0.190184	0.626258	0.509387	0.507602	0.634079	0.711852	1.31247	0.871472	0.762254	1.32022	1.27308	0.680866	0.889324	1.10467	1.28574	0.954639	0.710716
10.12_593.4030m/z	593.403	10.1161	pos	6-O-(Glcb)-(25R)-5alpha-spirostan-3beta,6alpha-diol	LMST01080087	Lipids and lipid-like molecules	Sterol Lipids	Sterols	M+H-H2O	C34H58O9	40.9	21	-2.9266	5.38451	4.81361	4.76185	6.305	5.40197	5.21298	4.6181	4.32623	4.65531	5.25543	4.81044	4.61031	4.66398	4.923	4.15464	7.76418	6.1817	4.71363	5.61992	5.9854	6.50319	6.40202	5.24079	5.38232	6.06615	5.55693	5.09184	6.25838	7.84946	4.8338	5.75113	5.35225	5.53745	5.89182	5.1944	5.29878
6.09_221.1177m/z	221.118	6.0933	neg	(6S)-dehydrovomifoliol	LMPR0103050009	Lipids and lipid-like molecules	Prenol lipids	Isoprenoids	M-H	C13H18O3	40.9	11.3	-2.63504	4.49475	4.313	3.98862	3.89539	4.26615	4.50717	4.52484	4.95827	4.94742	4.31392	4.63037	4.633	5.15664	4.24703	4.77863	4.99073	4.53021	4.19514	4.73901	4.32639	4.39528	4.96079	4.48879	4.21436	4.1325	4.49309	4.5288	4.26271	4.65023	4.7799	4.58866	4.98828	4.18566	4.41952	4.18913	4.1895
7.08_474.2624m/z	474.262	7.08355	neg	PE(18:3(9Z,12Z,15Z)/0:0)	LMGP02050029	Lipids and lipid-like molecules	Glycerophospholipids	Glycerophosphoethanolamines	M-H	C23H42NO7P	40.9	9.98	-0.383768	27.2231	26.8662	27.6761	28.5865	26.4647	26.6379	25.952	26.3231	25.8007	27.1595	26.1734	26.9068	25.0176	25.3272	25.6276	38.9846	30.055	21.6657	20.9114	36.4626	30.9707	15.2621	15.1829	32.6752	21.5101	47.2368	32.9538	33.5787	60.8422	58.0096	37.4396	28.2194	29.6662	65.3894	48.3092	47.1865
8.09_345.2432m/z	345.243	8.09407	neg	pregn-4-en-3-one	LMST02030150	Lipids and lipid-like molecules	Sterol Lipids	Steroids	M+FA-H	C21H32O	40.9	11.6	-0.977391	1.29432	1.32418	1.54228	1.25918	1.70973	1.3749	1.19481	1.70013	1.09974	1.78833	1.31102	1.47566	1.06672	1.33122	1.86799	0.824389	1.60329	1.56888	1.35772	0.578275	0.583983	0.651906	1.35404	1.26059	1.41261	2.63478	1.6976	1.14702	1.90424	2.64152	1.70594	1.02303	1.3504	1.65296	1.27351	0.976636
8.13_578.3824m/z	578.382	8.12848	neg	PC(5:0/16:0)	LMGP01011224	Lipids and lipid-like molecules	Glycerophospholipids	Glycerophosphocholines	M-H	C29H58NO8P	40.9	11.1	-0.598556	0.804393	0.991695	1.09859	0.860348	1.37734	1.13097	0.919942	1.14175	0.72025	1.22499	0.728852	1.20754	0.571839	0.956994	1.02279	1.21483	1.0293	0.721183	0.466852	0.874269	0.318352	0.817794	0.679281	1.45533	0.806367	1.12372	0.691366	1.13746	1.00837	0.303008	1.40655	0.341675	1.49933	0.778486	0.572126	1.03619
8.45_425.2168m/z	425.217	8.45363	pos	Didrovaltratum	LMPR0102070008	Lipids and lipid-like molecules	Prenol lipids	Isoprenoids	M+H	C22H32O8	40.9	11.1	-0.471055	27.1051	25.7613	25.2734	27.5567	28.3756	27.811	24.6771	25.543	25.5548	25.2208	24.7752	27.007	22.9091	26.7727	23.7649	30.3579	29.3123	27.5094	27.0905	28.4411	33.0805	28.3306	28.0783	32.3795	27.2493	34.7287	28.1194	30.9549	29.951	25.0598	31.6114	26.8136	28.9482	28.1367	27.3873	27.2941
8.46_492.3455m/z	492.346	8.45922	neg	PE(P-20:0/0:0)	LMGP02070004	Lipids and lipid-like molecules	Glycerophospholipids	Glycerophosphoethanolamines	M-H	C25H52NO6P	40.9	9.7	-0.860069	1.42029	1.63958	1.31189	1.10716	1.23238	0.66071	0.629951	0.990069	1.37097	1.53816	1.22708	1.53012	1.24555	1.64143	0.972469	0.486453	0.808195	1.09298	0.834058	0.551053	0.267145	0.252753	1.07587	1.37477	1.86201	0.466038	0.435008	0.512002	0.717926	0.301703	0.698703	0.386025	0.324206	0.831132	0.721682	0.502149
0.68_272.0883m/z	272.088	0.679633	neg	Deoxycytidine	HMDB00014	Nucleosides, nucleotides, and analogues	Pyrimidine nucleosides	Pyrimidine 2'-deoxyribonucleosides	M+FA-H	C9H13N3O4	40.8	9.57	-2.24563	5.80392	5.52718	6.0223	6.1162	5.81412	5.88016	5.92292	5.69736	5.94535	5.42795	5.96762	6.15951	5.36926	4.83537	3.95545	6.99333	8.74426	11.2028	10.7517	9.47173	7.52252	11.4261	7.7693	12.4282	16.9454	3.96844	5.1461	2.44334	4.83772	6.91242	9.39946	3.51377	10.4156	7.59687	9.16653	10.5643
0.68_426.0879n	427.095	0.6796	pos	S-Glutathionyl-L-cysteine	63433	Unclassified	Unclassified	Unclassified	M+H, M+Na	C13H22N4O8S2	40.8	7.58	-0.115274	175.692	180.639	179.777	165.168	172.029	182.49	183.079	179.404	180.409	177.814	181.48	171.518	172.319	175.798	174.153	162.473	235.808	274.209	326.964	279.55	228.997	290.706	233.457	373.925	465.859	102.556	152.841	65.5155	118.773	200.135	297.836	103.215	326.836	203.653	262.203	293.167
6.77_483.3111m/z	483.311	6.7687	neg	1alpha,25-dihydroxy-26,27-dimethyl-20,21,22,22,23,23-hexadehydrovitamin D3	LMST03020392	Lipids and lipid-like molecules	Sterol Lipids	Secosteroids	M+FA-H	C29H42O3	40.8	12.6	-1.13564	1.33254	1.5933	1.27219	1.29748	1.11379	1.22781	1.76913	1.06799	1.75928	0.978707	1.34388	0.969606	1.46334	1.03638	1.67758	1.015e-10	0.441517	0.134657	5.70256	0.0262284	3.69622	1.58939	1.015e-10	1.10118	5.98777	0.260897	0.0180247	0.599403	1.62058	1.64233	0.682237	2.21748	0.266668	1.96803	24.1384	4.13861
7.12_577.3745m/z	577.374	7.11797	neg	1,25-Dihydroxyvitamin D3 3-glycoside	LMST03020611	Lipids and lipid-like molecules	Sterol Lipids	Secosteroids	M-H	C33H54O8	40.8	11.4	-0.223896	4.2513	4.21234	3.93236	4.0854	3.59196	4.38656	3.8749	3.81631	3.51938	3.27436	4.31459	4.04371	3.58012	4.05302	3.56373	0.106576	3.02328	9.73067	4.7462	0.0903824	5.05327	2.85322	1.82648	6.58718	4.33591	1.36932	1.60709	2.87733	3.55824	12.6132	5.3373	6.99246	10.8924	9.03099	9.14708	18.015
7.28_640.3462m/z	640.346	7.27815	pos	PI(20:3(8Z,11Z,14Z)/0:0)	LMGP06050021	Lipids and lipid-like molecules	Glycerophospholipids	Glycerophosphoinositols	M+NH4	C29H51O12P	40.8	5.95	0.928831	53.4676	53.2317	53.3138	54.9626	53.3532	52.7777	52.7767	54.7334	53.2609	52.6099	52.6508	54.287	52.6596	52.486	52.7087	29.6207	32.5787	24.5588	27.7132	32.1863	27.1894	22.5787	14.8967	32.397	25.1808	99.3479	103.579	84.6636	113.889	183.403	90.5446	78.6528	89.2415	129.683	105.679	74.8221
9.25_434.3606m/z	434.361	9.25012	pos	Calcitriol	HMDB01903	Lipids and lipid-like molecules	Steroids and steroid derivatives	Vitamin D and derivatives	M+NH4	C27H44O3	40.8	13.5	-5.42018	26.3865	25.3714	26.1053	29.3255	29.3163	25.5719	21.3323	27.7909	26.0549	26.1071	24.4684	26.6427	20.5908	21.645	26.9077	32.5835	26.9036	28.994	33.349	29.2697	29.0792	33.5608	25.0725	26.529	28.6936	31.4009	24.201	31.4777	29.5628	21.9227	29.4712	27.3121	30.5298	31.9747	25.6037	29.2999
1.86_153.0657m/z	153.066	1.8558	pos	3-Pyrimidin-2-yl-Propionic Acid	44992	Unclassified	Unclassified	Unclassified	M+H	C7H8N2O2	40.7	6.25	-0.773797	7.90416	8.13475	8.12281	8.00628	7.62308	7.93837	8.0489	8.58886	7.86069	8.23695	7.80475	8.12271	8.08892	7.87749	9.03457	22.3765	6.4477	5.63706	7.02558	5.28252	5.00883	6.26605	5.84132	5.87517	5.9807	6.84599	9.4848	10.6478	20.1972	12.4492	28.4704	5.47774	22.8642	10.3106	11.2764	10.2095
5.24_211.0943m/z	211.094	5.23678	pos	Nonate	HMDB11717	Lipids and lipid-like molecules	Fatty Acyls	Fatty acids and conjugates	M+Na	C9H16O4	40.7	6.55	1.05496	5.88687	6.15789	6.29452	5.71555	5.58421	6.31194	5.93576	6.22155	6.08879	6.23142	6.63633	5.85973	6.00923	6.66012	6.167	6.39493	6.22945	6.303	6.03056	6.56203	6.10165	6.16787	6.40709	5.98376	6.4318	7.09499	6.42834	6.94569	6.29327	5.87378	5.98532	6.10324	6.16922	6.25491	6.10219	6.72243
5.41_599.5046m/z	599.505	5.40888	pos	DG(14:0/22:4(7Z,10Z,13Z,16Z)/0:0)	HMDB07031	Lipids and lipid-like molecules	Glycerolipids	Diradylglycerols	M+H-H2O	C39H68O5	40.7	16.6	2.0329	30.2372	30.5003	29.7186	23.0031	35.4236	28.2853	34.2367	29.2116	35.3761	25.3919	28.8947	21.226	21.6478	20.1937	25.8955	49.6714	27.46	28.035	28.3124	31.4539	40.4106	41.4835	32.4628	41.5942	40.5382	41.9396	44.1031	29.8771	33.7607	36.7978	34.8321	45.7028	31.9296	28.1748	33.5378	21.8915
5.79_585.2712m/z	585.271	5.79445	pos	Bilirubin	HMDB00054	Organic compounds	Organoheterocyclic compounds	Tetrapyrroles and derivatives	M+H	C33H36N4O6	40.7	7.33	0.690362	9.17412	8.70497	8.54456	9.30479	9.41211	9.44519	8.53439	8.73507	8.70203	8.10819	8.63294	7.53316	7.52666	7.82877	7.87027	8.5979	13.1348	14.411	20.2555	10.0179	12.5794	12.2271	13.9423	11.8641	8.1073	1.87814	2.02335	0.168327	1.66256	1.39741	3.72168	1.3323	4.1832	1.76859	6.9175	3.85868
6.61_237.1491m/z	237.149	6.61027	neg	Sundiversifolide	LMPR0103390002	Lipids and lipid-like molecules	Prenol lipids	Isoprenoids	M-H	C14H22O3	40.7	10.9	-2.33724	3.55976	3.82524	3.09056	3.52498	3.35889	4.03834	3.81572	3.66555	4.34238	4.34427	5.93047	5.98067	6.12813	7.01477	6.30786	4.74864	3.86476	4.19837	4.09698	3.23945	4.00467	4.35017	3.38757	3.81014	3.41436	4.23448	4.45066	4.06504	4.36815	4.06558	3.53682	3.83997	4.57623	3.97843	3.82621	6.0996
7.08_452.2778m/z	452.278	7.08355	neg	PC(13:0/0:0)	LMGP01050001	Lipids and lipid-like molecules	Glycerophospholipids	Glycerophosphocholines	M-H	C21H44NO7P	40.7	6.75	-0.968523	40.2124	39.0732	39.0369	39.376	39.6448	39.4135	39.9436	37.7569	39.2141	39.8755	39.5808	37.1469	37.0467	38.544	36.0969	48.3168	51.3502	54.2697	51.0406	46.9465	37.3555	53.0509	47.5594	73.279	55.803	28.4096	17.5742	17.3818	28.4295	15.9478	26.3955	18.5208	29.1796	18.498	24.7588	25.9877
7.66_603.5357m/z	603.536	7.65697	pos	DG(18:0/18:2(9Z,12Z)/0:0)	HMDB07161	Lipids and lipid-like molecules	Fatty Acyls	Lineolic acids and derivatives	M+H-H2O	C39H72O5	40.7	21.6	1.6286	36.1907	40.0459	44.7679	38.3008	35.5999	33.8971	36.965	41.1461	44.1502	44.0711	49.7043	49.0231	40.7416	38.0277	35.9584	79.1475	33.7015	37.3221	43.6227	37.565	38.7189	160.745	39.7455	32.0112	60.2637	36.8179	64.6	41.2319	129.774	44.9861	39.9653	98.4694	44.344	54.1842	55.95	36.9874
7.79_801.5524n	846.583	7.79287	neg	PS(17:0/20:2(11Z,14Z))	LMGP03010240	Lipids and lipid-like molecules	Glycerophospholipids	Glycerophosphoserines	M-H, M+FA-H	C43H80NO10P	40.7	20.1	0.471103	20.0983	15.1042	20.1867	19.8322	16.9686	13.0256	19.0555	14.9363	16.9621	16.0157	18.5155	13.6922	16.4037	13.5279	14.8614	17.8725	21.219	16.9511	18.4502	20.3756	21.7879	23.9797	22.5134	15.7225	19.4632	19.11	28.1276	21.6814	20.8802	25.4227	19.6473	23.3226	20.6662	20.9443	19.8164	14.3979
7.97_249.1490m/z	249.149	7.96518	neg	9Z,13-Tetradecadien-11-ynal	LMFA06000180	Lipids and lipid-like molecules	Fatty Acyls	Fatty aldehydes	M+FA-H	C14H20O	40.7	21.2	-2.93525	3.21751	3.84542	3.84828	3.2629	3.60306	3.29832	3.51674	3.6549	3.19603	3.88713	4.21746	3.48227	3.81739	3.65733	3.37133	4.91639	2.7319	3.00901	3.47894	3.39791	2.97835	2.65327	3.18286	2.27961	3.99252	2.88656	2.96924	3.34559	3.56797	3.62164	3.29993	2.73559	4.03804	2.21845	3.11792	2.05806
8.00_619.2888m/z	619.289	7.9996	neg	PI(20:4(5Z,8Z,11Z,14Z)/0:0)	LMGP06050006	Lipids and lipid-like molecules	Glycerophospholipids	Glycerophosphoinositols	M-H	C29H49O12P	40.7	7.92	-0.117401	1178.17	1173.01	1131.9	1067.54	1031.9	957.55	932.547	977.002	1021.84	1008.81	1021.92	964.803	862.632	831.1	768.701	554.111	716.35	832.226	809.896	456.658	474.117	598.388	787.42	837.926	1071.18	806.417	392.987	347.67	1105.77	952.645	607.315	804.393	618.392	668.712	797.362	544.11
8.60_303.2324m/z	303.232	8.60388	neg	Cis-8,11,14,17-Eicosatetraenoic acid	HMDB02177	Lipids and lipid-like molecules	Fatty Acyls	Fatty acids and conjugates	M-H	C20H32O2	40.7	7.56	-1.98315	39.3949	38.062	46.7149	38.1093	44.3887	41.2702	40.1655	41.6234	43.9305	41.25	47.8568	39.6739	45.6448	45.7929	43.5629	26.2707	35.5962	48.6733	39.6067	22.8241	34.7783	27.6441	41.7949	48.958	43.3127	50.1302	25.7372	34.8176	41.3277	43.0444	47.6805	27.3182	37.3574	34.3116	25.4694	52.1094
8.67_121.1009m/z	121.101	8.67397	pos	3,6-nonadienal	LMFA06000047	Lipids and lipid-like molecules	Fatty Acyls	Fatty aldehydes	M+H-H2O	C9H14O	40.7	35.1	-2.27823	1.21198	1.19294	1.11452	1.20363	0.956185	1.53174	1.15636	1.44161	0.985507	0.849486	1.18147	1.29698	1.10349	1.08206	1.0444	2.88877	1.68451	2.3245	1.72372	2.07935	1.64346	1.61182	2.07102	2.89195	2.63814	2.50311	2.33848	2.88923	2.67333	1.65982	1.58389	1.30806	2.21086	2.43033	1.87646	1.70772
9.05_449.1611m/z	449.161	9.04967	neg	Inophyllolide chromanol	LMPK12100024	Lipids and lipid-like molecules	Polyketides	Flavonoids	M+FA-H	C25H24O5	40.7	10.6	1.19923	9.6339	10.0433	8.62271	9.71096	10.5392	10.8296	8.04375	9.79626	10.4736	10.2584	10.1747	9.88767	8.35067	10.1894	8.93023	10.1934	10.9468	7.27858	6.98101	3.24537	5.14554	3.45276	5.18973	8.01112	6.3261	10.8252	4.98609	6.17012	7.53673	7.94721	7.55059	3.38036	7.14158	6.54037	4.46862	9.53308
0.58_191.0765m/z	191.077	0.58325	pos	Pyridoxamine	HMDB01431	Organoheterocyclic compounds	Pyridines and derivatives	Pyridoxamines	M+Na	C8H12N2O2	40.6	21	-15.2052	48.1149	47.3786	46.7061	46.8744	50.3355	47.5223	47.7276	47.1343	46.7572	47.7517	45.1813	46.1351	46.4174	46.489	45.3909	44.7916	56.8452	54.5326	48.7122	59.6582	50.1459	50.2513	57.9659	62.0125	47.7604	28.5505	33.0104	47.2868	38.3012	41.9129	26.8643	41.8737	31.008	41.8188	46.4617	55.5438
0.69_160.0609m/z	160.061	0.686517	neg	L-Proline	HMDB00162	Organic acids and derivatives	Carboxylic acids and derivatives	Amino acids, peptides, and analogues	M+FA-H	C5H9NO2	40.6	11.1	-5.47335	1.21764	1.28197	0.995323	1.13469	0.788713	1.07943	1.05274	1.3306	1.48816	1.18033	1.21609	1.30916	1.29498	1.06632	1.40431	1.72166	0.868996	0.552948	0.320101	2.97931	0.448203	0.623004	0.639289	3.67446	0.604388	1.02491	0.927496	1.51486	1.47181	1.99467	0.732989	1.36269	0.916135	2.12102	2.32766	1.5813
0.71_143.0815m/z	143.081	0.707133	pos	PIRACETAM	44173	Unclassified	Unclassified	Unclassified	M+H	C6H10N2O2	40.6	6.36	-0.284302	5.52228	5.65562	5.53455	5.15576	5.39051	6.01313	5.52972	5.35188	5.40159	5.98179	5.40294	5.40224	4.97116	5.47851	4.8755	10.2948	10.5474	8.98123	4.43074	16.8982	9.74709	12.4267	5.76409	16.6127	8.05611	12.1581	15.9859	18.5952	22.4266	21.3645	24.4718	15.7875	22.4462	28.5852	23.6678	2.81463
0.76_133.0137m/z	133.014	0.755367	neg	L-Malic acid	HMDB00156	Organic acids and derivatives	Hydroxy acids and derivatives	Beta hydroxy acids and derivatives	M-H	C4H6O5	40.6	10.1	-4.14353	27.223	27.5361	27.8849	28.6676	27.8915	27.9515	27.8209	28.8856	29.598	30.3423	30.6026	29.2465	31.8566	36.4485	39.9451	19.6662	27.3873	23.2585	28.5838	28.4667	21.2185	22.7979	24.9426	31.2534	28.6576	27.2913	36.7524	52.0939	31.2545	52.5365	48.3754	43.3849	54.1919	48.457	48.7239	26.0097
5.17_435.1289m/z	435.129	5.16795	pos	6-C-Glucopyranosylepicatechin	LMPK12020039	Lipids and lipid-like molecules	Polyketides	Flavonoids	M+H-H2O	C21H24O11	40.6	10	0.74496	2.25247	2.2819	2.3993	2.10125	2.61642	1.85729	2.43491	2.31615	2.34357	2.45756	2.47991	2.30644	2.47691	2.31726	2.43181	0.783734	6.00438	3.87012	0.160778	2.58424	4.84722	1.04048	0.489341	10.2265	1.015e-10	13.7161	2.71233	0.495071	6.39179	8.25272	26.4398	1.33187	0.34789	0.841374	16.8784	2.33301
8.58_695.4640m/z	695.464	8.5845	pos	PA(16:0/18:2(9Z,12Z))	HMDB07860	Lipids and lipid-like molecules	Glycerophospholipids	Glycerophosphates	M+Na	C37H69O8P	40.6	30.5	2.61108	3.28718	3.69359	3.55193	2.25778	2.7123	3.44033	4.73832	3.47286	2.90143	3.91498	3.91844	4.9145	4.54751	5.70673	4.57595	2.39628	3.71363	2.84904	3.79832	3.52156	2.7186	3.18621	3.68214	3.11524	4.44452	4.00939	3.295	2.85876	3.03261	5.11036	3.08902	4.13792	3.66102	3.28872	4.47223	4.57477
11.31_262.1802m/z	262.18	11.3064	pos	6E,8E,12E,14E-Hexadecatetraen-10-ynoic acid	LMFA01030703	Lipids and lipid-like molecules	Fatty Acyls	Fatty Acids and Conjugates	M+NH4	C16H20O2	40.5	4.75	0.140585	11.3653	10.507	10.1623	11.7848	11.3606	11.2634	11.0522	10.1746	10.1872	9.85764	10.4298	10.5411	9.45127	9.95232	9.5104	14.9304	12.2262	12.5529	12.416	12.2958	12.3933	15.0168	12.7872	10.2746	13.8241	12.3644	15.2369	12.9244	14.7152	11.9086	12.8487	13.2497	11.8666	13.0064	11.9191	10.4248
4.61_595.1662m/z	595.166	4.61	neg	Neoeriocitrin	LMPK12140359	Lipids and lipid-like molecules	Polyketides	Flavonoids	M-H	C27H32O15	40.5	14.8	-1.07987	0.744978	0.69136	0.800014	0.578395	0.624046	0.335078	0.641019	0.33505	0.495579	0.825959	0.164367	0.898682	0.612956	0.48013	0.700578	0.173841	3.30639	2.55109	1.015e-10	1.103	2.94868	0.554033	0.430671	4.98263	1.015e-10	1.925	0.175708	1.015e-10	1.015e-10	0.628215	4.16426	1.015e-10	1.015e-10	1.015e-10	1.51156	1.14815
5.51_734.5697m/z	734.57	5.51223	pos	PC(14:0/18:0)	HMDB07871	Lipids and lipid-like molecules	Glycerophospholipids	Glycerophosphocholines	M+H	C40H80NO8P	40.5	8.12	0.428204	471.55	461.439	494.384	517.087	583.082	298.198	487.835	517.613	419.974	583.577	456.371	331.721	426.587	288.22	712.572	351.783	470.08	428.366	325.539	476.015	670.027	547.441	366.716	326.363	322.825	467.502	509.507	416.042	394.836	577.241	596.038	358.17	595.772	431.075	272.22	583.128
6.47_244.1330m/z	244.133	6.46728	pos	7-Hydroxyflavan	LMPK12020227	Lipids and lipid-like molecules	Polyketides	Flavonoids	M+NH4	C15H14O2	40.5	5.85	-0.90907	1.11243	1.14875	1.15909	0.911579	1.20107	1.15007	1.18702	1.05302	1.30842	1.04525	1.2297	1.45315	1.25686	1.22034	1.2841	1.73344	1.015e-10	1.62792	0.234762	1.33783	0.0901046	0.00554491	0.200448	0.890173	0.247314	0.306668	0.155766	1.015e-10	1.015e-10	0.0411665	0.135725	0.0955917	1.015e-10	0.0350786	0.284197	1.015e-10
6.87_793.4350m/z	793.435	6.86672	pos	3-O-(Glcb1-4Galb)-(25R)-12-oxo-5alpha-spirostan-3beta-ol	LMST01080078	Lipids and lipid-like molecules	Sterol Lipids	Sterols	M+Na	C40H66O14	40.5	16.5	0.619924	5.58549	6.18093	6.58765	6.2339	5.1689	5.69624	5.24291	6.10087	6.32836	7.53628	6.3851	5.92191	6.59502	6.42927	7.45198	5.31405	6.27826	6.54441	6.13353	5.58804	6.67834	6.33052	6.15984	5.02004	5.61952	6.57896	6.04168	6.5817	5.98941	6.08422	6.0627	5.67045	6.39523	5.81856	6.07524	6.32444
0.72_112.0755m/z	112.076	0.720883	pos	L-Pipecolic acid	HMDB00716	Organic acids and derivatives	Carboxylic acids and derivatives	Amino acids, peptides, and analogues	M+H-H2O	C6H11NO2	40.4	4.91	-1.13806	2.47278	2.40556	2.33839	2.64783	2.34795	2.39134	2.50401	2.30087	2.56629	2.26527	2.22112	2.38654	2.58033	2.62087	2.5727	4.25919	2.64827	3.22095	2.15979	3.03522	2.24994	3.51321	2.29498	5.04863	3.39911	5.02825	4.95257	5.86006	7.73235	10.1026	3.96027	8.94021	5.99744	6.94866	6.15269	3.8669
3.64_338.0868m/z	338.087	3.6425	pos	2,8-Dihydroxyquinoline-beta-D-glucuronide	62403	Organic oxygen compounds	Organooxygen compounds	Carbohydrates and carbohydrate conjugates	M+H	C15H15NO8	40.4	6.86	-0.791994	1.70455	1.80182	1.69665	1.53992	1.32671	1.94851	2.00306	2.05142	1.47812	1.52801	1.72904	1.89394	1.76826	1.8578	1.35107	1.015e-10	0.0380678	1.32447	1.015e-10	0.451225	0.159712	0.452958	0.893207	2.70833	0.295569	32.2787	1.08948	1.015e-10	1.015e-10	0.657733	0.687574	0.826808	1.015e-10	1.015e-10	1.015e-10	1.015e-10
6.23_550.3145m/z	550.314	6.23323	pos	PG(20:4(5Z,8Z,11Z,14Z)/0:0)	LMGP04050010	Lipids and lipid-like molecules	Glycerophospholipids	Glycerophosphoglycerols	M+NH4	C26H45O9P	40.4	8.42	1.01399	4.52219	5.31739	5.66353	4.53664	4.65949	4.50761	4.38502	6.11818	5.66437	5.91178	4.9598	5.97727	5.39295	5.72766	5.65409	0.728661	1.1927	2.55211	0.336225	0.535425	0.951897	0.50966	0.581605	1.46178	2.03948	12.5118	2.24398	7.97739	6.87173	6.02771	1.42241	6.41005	1.2239	2.71349	2.16644	2.68281
7.30_253.1804m/z	253.18	7.3038	neg	9Z,11Z-Tetradecadienal	LMFA06000186	Lipids and lipid-like molecules	Fatty Acyls	Fatty aldehydes	M+FA-H	C14H24O	40.4	5.73	-2.63381	7.02935	7.08627	7.38406	7.26068	7.45441	6.75973	7.02583	7.70437	8.31173	7.38711	7.81134	7.35719	7.51294	7.92272	7.28471	39.0588	26.2357	3.57851	8.5433	21.4533	7.40669	25.2294	5.03705	6.04607	3.30589	1.92443	0.525656	0.195538	2.61894	3.23493	6.31344	0.357876	5.28667	0.807037	3.74249	5.75122
7.57_455.3166m/z	455.317	7.5655	neg	beta-tocotrienol	LMPR02020055	Lipids and lipid-like molecules	Prenol lipids	Quinones and hydroquinones	M+FA-H	C28H42O2	40.4	7.25	-0.312201	2.04716	1.68607	2.13219	2.00887	2.13942	2.12044	2.30912	1.80223	1.85033	2.09955	2.14084	1.4367	1.45606	1.93193	2.0956	0.815428	1.15615	5.11115	0.145654	0.50894	0.741352	1.13438	1.60756	7.41798	2.6431	2.51115	5.44765	1.02956	3.45589	1.39338	3.78414	2.7322	0.407571	12.9993	15.7263	1.63948
7.61_343.2850m/z	343.285	7.6068	neg	Pristanic acid	HMDB00795	Lipids and lipid-like molecules	Prenol lipids	Diterpenoids	M+FA-H	C19H38O2	40.4	7.43	-1.34447	0.602713	0.888459	0.9388	0.629967	0.770337	0.76844	0.674906	0.612873	0.50785	0.624909	0.569247	0.711821	0.617209	0.865819	0.714373	3.44432	1.40556	1.015e-10	1.015e-10	0.103366	0.201618	0.0742642	1.015e-10	0.0877442	1.60708	0.288279	0.0528005	0.154707	0.358575	2.62783	1.015e-10	0.0421784	1.015e-10	1.015e-10	1.015e-10	1.015e-10
7.70_582.3404m/z	582.34	7.70327	neg	PC(16:0/2:0)	LMGP01010612	Lipids and lipid-like molecules	Glycerophospholipids	Glycerophosphocholines	M+FA-H	C26H52NO8P	40.4	30	-1.53768	5.74535	5.65949	5.62637	5.475	6.16313	5.80442	5.44023	5.16122	5.04492	4.91866	6.11055	5.93573	5.65408	5.00556	5.24223	5.22932	6.27829	6.13262	5.24818	4.87199	5.01023	6.99273	5.98005	6.22181	6.4857	4.66319	4.28121	4.73999	5.6649	5.41686	4.47864	4.18138	4.07052	4.37977	4.42312	4.65522
7.99_469.3318m/z	469.332	7.99272	neg	Glycyrrhetinic acid	HMDB11628	Lipids and lipid-like molecules	Prenol lipids	Triterpenoids	M-H	C30H46O4	40.4	9.4	-1.18038	0.824074	1.85661	0.974131	1.18513	0.67851	1.27863	0.736214	1.28931	0.767175	1.0548	1.45376	0.72663	1.25209	1.20828	1.16567	0.586989	1.2863	2.04661	4.54407	0.0627836	5.60583	1.30315	0.836749	1.49286	3.52757	0.332683	0.22536	0.286083	0.314975	1.18138	1.015e-10	1.49502	0.142215	0.800058	1.26654	2.89189
8.10_352.2613n	375.25	8.09573	pos	Ceriporic acid C	LMFA01170127	Lipids and lipid-like molecules	Fatty Acyls	Fatty Acids and Conjugates	M+NH4, M+Na	C21H36O4	40.4	3.55	-0.118597	166.281	164.931	161.06	159.281	164.48	171.603	169.761	162.893	158.867	161.528	160.951	169.82	160.843	168.568	166.884	186.989	167.522	166.808	166.811	174.014	173.539	178.753	166.774	159.753	171.895	173.779	179.313	180.772	172.479	162.375	172.45	175.419	172.19	168.318	167.27	167.508
8.20_369.2432m/z	369.243	8.20433	neg	3-Oxochola-1,4-dien-24-oic Acid	LMST04010234	Lipids and lipid-like molecules	Sterol Lipids	Bile acids and derivatives	M-H	C24H34O3	40.4	11.4	-0.921416	1.05263	1.09509	0.949669	1.3901	1.02288	1.15324	1.00434	1.39628	1.25834	1.2676	1.38895	1.19413	1.48551	1.66147	1.16695	0.594475	0.647604	0.925534	0.681614	0.62206	0.555807	0.432069	0.409121	2.27154	0.726488	1.93892	1.3371	0.612446	1.79131	1.72303	0.818764	1.0538	1.13055	0.836846	1.24107	0.382971
8.26_870.5482m/z	870.548	8.2594	neg	PS(17:2(9Z,12Z)/22:2(13Z,16Z))	LMGP03010305	Lipids and lipid-like molecules	Glycerophospholipids	Glycerophosphoserines	M+FA-H	C45H80NO10P	40.4	9.7	-2.35462	1090.88	1048.95	1250.27	1069.87	1085.69	913.278	979.476	1015.23	1079.48	953.243	1088.71	943.641	1151.04	941.835	1048.31	1198.96	1214.05	1119.63	1207.17	1236.59	1234.05	1304.95	1098.79	1055.77	1218.78	1158.63	1427.13	1297.5	1146.99	1284.98	1250.43	1357.02	1235.48	1151.7	1125.5	955.982
8.34_223.0636m/z	223.064	8.33662	pos	Phantasmidine	264028	Unclassified	Unclassified	Unclassified	M+H	C11H11ClN2O	40.4	23.6	1.43834	2.72162	3.16667	3.45153	3.0159	2.64631	2.56922	2.65503	3.4291	3.49093	3.68907	3.19701	3.18474	3.16301	2.82484	3.29909	3.88043	2.91498	3.13166	3.72092	3.706	3.71073	4.80972	3.50945	2.3233	3.66268	4.07035	4.75814	4.06121	4.55375	3.62831	3.72673	5.20018	3.48186	4.08799	4.62577	2.57612
8.37_319.2512n	337.274	8.37103	pos	N-hydroxy arachidonoyl amine	36701	Unclassified	Unclassified	Unclassified	M+H, M+NH4	C20H33NO2	40.4	3.31	0.0957754	18.4662	16.7513	15.4256	17.332	18.6538	20.1441	17.7346	15.526	15.3013	15.0504	15.8246	16.2117	16.7812	18.0198	16.195	16.5022	22.359	17.4364	17.245	11.9468	13.2918	11.4452	10.1676	16.4502	12.2755	28.9593	19.0993	17.0047	29.7553	45.4626	29.6053	13.0843	29.3612	27.2747	29.8785	33.5799
8.69_828.5514m/z	828.551	8.69467	pos	PC(22:5(4Z,7Z,10Z,13Z,16Z)/16:1(9Z))	HMDB08660	Unclassified	Unclassified	Unclassified	M+Na	C46H80NO8P	40.4	26.5	0.0507971	5914.49	6861.16	6620.07	6524.61	3890.81	6267.81	6974.72	9242.63	4271.1	7549.54	5417.02	6994.85	6962.34	7737.42	7528.29	7751.29	4574.52	6225.9	6122	5245.35	7128.91	7632.01	9842.97	5725.19	6118.28	5420.86	7369.38	6181.97	6961.62	8655.14	6682.86	7302.79	5811.34	3911.18	7966.54	4876.14
0.65_288.0839n	289.092	0.652083	pos	Phlorin	90868	Organooxygen compounds	Carbohydrates and carbohydrate conjugates	Glycosyl compounds	M+H-H2O, M+H	C12H16O8	40.3	5.29	-2.21566	9.79395	9.43987	9.23858	10.3044	9.7441	9.68508	9.44221	9.6389	8.98271	9.45045	8.88226	9.36537	9.61824	9.54807	9.08253	3.86599	5.03563	4.10751	5.04781	3.80215	4.744	5.98139	4.56919	2.84482	5.124	14.3261	12.8534	10.2152	12.6542	13.8833	13.3432	14.0932	10.6533	14.117	13.8599	12.617
11.25_482.3618m/z	482.362	11.2513	pos	Lyso-PAF C-16	24070	Unclassified	Unclassified	Unclassified	M+H	C24H52NO6P	40.3	12.9	2.76409	5.77319	5.7579	5.94268	6.05886	6.41095	5.26257	5.36037	6.78408	5.65253	5.72995	5.60415	5.69282	4.72568	6.2984	5.53312	3.31781	3.73722	3.93067	3.70019	3.25918	3.47609	1.95175	3.81998	6.25509	5.54307	5.33142	1.84303	4.82029	3.05171	3.01892	3.76377	2.39486	3.103	3.87601	2.68663	5.1587
4.63_198.1277m/z	198.128	4.6261	pos	2-(3-Phenylpropyl)pyridine	91322	Organoheterocyclic compounds	Pyridines and derivatives	Unclassified	M+H	C14H15N	40.3	2.4	-0.206471	38.3757	39.7249	39.6477	36.3264	37.6421	38.6788	40.8555	38.6101	40.5042	39.9761	39.5002	39.2105	42.1363	41.4793	40.4486	42.0235	38.196	38.6183	39.6467	40.9705	39.7554	43.2089	41.2455	36.7443	39.0604	39.4729	43.0432	42.2927	41.7126	40.1288	39.3293	40.272	40.2801	38.372	39.2215	39.6396
4.78_387.2019m/z	387.202	4.78212	neg	2,3-Dinor-6-keto-prostaglandin F1 a	HMDB02277	Lipids and lipid-like molecules	Fatty Acyls	Eicosanoids	M+FA-H	C18H30O6	40.3	8.04	-1.45201	2.68845	2.95559	2.59892	2.74197	2.53663	2.12875	2.39144	2.60204	3.08018	2.96838	2.61833	2.65224	2.51443	2.81455	2.66733	1.7149	2.03479	5.42949	3.23359	5.74425	9.19001	5.06712	3.57373	17.6338	2.78027	8.43193	2.51999	0.11616	17.971	6.73938	6.74592	0.386921	5.8954	4.41468	10.5756	6.55608
6.31_243.1596m/z	243.16	6.31397	neg	9-lauroleic acid	LMFA01030041	Lipids and lipid-like molecules	Fatty Acyls	Fatty Acids and Conjugates	M+FA-H	C12H22O2	40.3	7.57	-2.70201	3.56195	3.75859	4.01433	3.55109	3.75102	3.93299	3.77012	3.52358	3.78588	3.80298	3.83439	3.94403	3.97818	4.24972	3.72387	2.38453	3.73461	2.79204	5.00991	4.35185	4.9738	3.46492	3.66529	3.13628	4.99905	8.64186	8.05761	12.017	13.6872	8.84893	8.47797	3.83478	6.63427	6.31032	5.04672	1.12253
6.47_361.2045m/z	361.205	6.46547	neg	Cortisol	HMDB00063	Lipids and lipid-like molecules	Steroids and steroid derivatives	Hydroxysteroids	M-H	C21H30O5	40.3	21.2	6.8101	1.25755	1.31902	1.5474	1.46176	1.35118	1.51709	1.22536	1.20808	1.409	1.3162	1.37868	1.27027	0.984184	1.1608	1.27536	0.105944	0.153117	0.212634	0.205847	0.227404	0.423067	1.015e-10	0.273113	0.177659	0.285568	1.63615	0.655517	1.36047	0.748356	1.17106	0.595063	3.99992	0.327979	1.45212	1.2456	0.364596
6.52_405.1891m/z	405.189	6.52065	neg	Cortisone	HMDB02802	Lipids and lipid-like molecules	Steroids and steroid derivatives	Hydroxysteroids	M+FA-H	C21H28O5	40.3	21.5	-7.62699	4.72979	4.20665	2.71525	3.13935	3.61508	3.0962	3.4617	2.50293	3.50275	3.06011	3.44506	3.72193	3.60799	3.91127	3.38633	3.06078	1.98223	1.92069	2.8584	2.54573	2.47656	3.54546	2.9807	2.02632	2.59241	3.05324	2.96519	2.47597	3.4456	3.12829	2.38917	3.42588	2.00283	2.26037	2.33825	2.94864
6.84_457.3321m/z	457.332	6.84452	neg	25-Hydroxyvitamin D2	HMDB01438	Lipids and lipid-like molecules	Steroids and steroid derivatives	Vitamin D and derivatives	M+FA-H	C28H44O2	40.3	8.82	-0.448267	0.887719	1.61161	1.07547	0.986288	0.877379	0.471174	0.738169	1.03651	0.80378	0.487591	1.24122	0.880367	1.28813	0.580976	0.827951	0.376576	1.97465	5.02955	0.0699482	2.45499	3.43305	0.0960267	0.134608	6.77509	4.6269	3.59103	0.133863	1.015e-10	4.16104	2.86293	0.16543	3.09585	0.0233855	3.00586	1.06849	4.06726
7.29_424.3422m/z	424.342	7.28502	pos	26,27-dinor-3alpha,6alpha,12alpha-trihydroxy-5beta-cholestan-24-one	LMST04070027	Lipids and lipid-like molecules	Sterol Lipids	Bile acids and derivatives	M+NH4	C25H42O4	40.3	2.54	0.0793506	54.3033	51.6514	50.9471	60.0353	53.1052	51.7041	52.3686	51.4744	52.2839	50.4261	49.604	50.143	47.2825	48.8232	49.6079	112.642	105.702	18.5093	183.682	1.98473	7.14682	105.154	67.6204	8.24908	13.145	117.208	252.361	79.2893	69.6334	364.816	34.5261	170.826	130.137	245.224	338.332	2.97169
7.67_870.5483m/z	870.548	7.66883	neg	PS(19:0/20:4(5Z,8Z,11Z,14Z))	LMGP03010472	Lipids and lipid-like molecules	Glycerophospholipids	Glycerophosphoserines	M+FA-H	C45H80NO10P	40.3	8.96	-2.32538	195.999	184.021	224.397	191.108	182.001	166.63	182.122	184.71	193.776	181.527	200.642	167.709	208.964	168.492	193.183	206.191	202.583	204.756	218.679	217.469	209.256	236.121	205.826	180.578	211.83	209.813	268.079	239.524	206.071	232.722	233.228	253.718	228.092	205.707	207.11	170.209
7.86_299.2584m/z	299.258	7.86182	neg	11Z-heptadecen-1-ol	LMFA05000052	Lipids and lipid-like molecules	Fatty Acyls	Fatty alcohols	M+FA-H	C17H34O	40.3	10.4	-2.95189	7.44734	7.91838	7.62782	8.25545	8.13186	8.76806	7.62024	7.99071	8.1714	7.61162	8.80952	8.53618	8.59896	8.99787	8.31431	11.1372	9.52473	6.54205	8.27276	5.66378	5.44447	5.66291	4.91397	6.69032	6.83397	8.28691	6.26563	5.77514	6.63271	9.12964	7.16811	7.67424	6.66491	7.24006	6.95	6.64273
8.13_254.2481m/z	254.248	8.13015	pos	4E,6E,10Z-Hexadecatrien-1-ol	LMFA05000198	Lipids and lipid-like molecules	Fatty Acyls	Fatty alcohols	M+NH4	C16H28O	40.3	4.52	0.933222	15.744	16.3765	16.494	15.7453	15.5802	15.6047	16.0458	16.4189	16.9927	16.8203	15.7442	18.3117	14.8172	16.7149	16.3487	7.68025	5.56039	5.12052	7.51483	6.06988	6.1402	7.1574	7.02092	7.03797	6.66013	8.22597	7.08586	9.16695	8.51793	5.87374	6.39913	5.12781	7.5225	5.56137	7.82405	4.85017
8.25_371.2954m/z	371.295	8.25252	neg	(+)-Dysideapalaunic acid	LMPR0105040001	Lipids and lipid-like molecules	Prenol lipids	Isoprenoids	M-H	C25H40O2	40.3	11.6	-0.489531	0.966879	0.976212	0.999883	0.93726	1.10046	0.992925	0.852092	0.625323	1.06842	0.60759	1.01003	0.979702	1.1474	1.19649	0.879634	1.56468	2.09296	1.84109	3.3168	2.39659	4.31484	3.53696	4.3723	3.94186	3.4279	3.79616	2.04902	3.05781	2.35139	2.43209	2.92997	5.01159	4.43143	2.34908	2.53944	0.334486
0.68_298.0530m/z	298.053	0.6796	pos	L-Cysteinylglycine disulfide	HMDB00709	Organic acids and derivatives	Carboxylic acids and derivatives	Amino acids, peptides, and analogues	M+H	C8H15N3O5S2	40.2	6.81	1.45245	29.1337	29.8273	30.0492	27.1138	28.9785	30.501	29.9417	28.8788	30.5534	29.2614	31.5032	30.0216	29.0321	29.0492	29.7628	26.9091	37.2259	41.9631	50.6611	40.6987	33.5722	46.7557	37.1475	55.3338	71.7866	20.8885	28.776	12.325	20.9175	36.0969	46.8806	20.6174	51.3561	36.0269	44.5851	46.9606
10.38_429.3728m/z	429.373	10.378	pos	25-hydroxy-26,27-dimethylvitamin D3	LMST03020416	Lipids and lipid-like molecules	Sterol Lipids	Secosteroids	M+H	C29H48O2	40.2	4.67	0.227431	29.9381	27.3813	26.7346	33.1376	31.5057	28.1344	26.975	28.2418	26.5407	27.0148	25.1413	25.1405	24.5913	23.5469	23.9743	33.4602	24.0024	22.3392	27.3218	20.2488	24.1168	28.8555	23.4021	28.6343	32.4516	27.5285	34.5993	29.4206	37.5969	34.187	28.4957	39.5083	30.4628	33.5641	32.4181	22.298
3.74_178.0504m/z	178.05	3.74442	neg	Hippuric acid	HMDB00714	Benzenoids	Benzene and substituted derivatives	Benzoic acids and derivatives	M-H	C9H9NO3	40.2	5.74	-2.95594	12.2512	11.7551	12.6413	12.7042	13.2128	13.1463	13.4421	13.6697	13.6052	14.2036	13.9432	13.2424	13.5045	13.3187	13.2379	8.45461	14.0362	18.911	1.00348	22.0774	15.0375	4.60182	18.134	22.4636	15.789	67.253	27.5408	15.2468	41.3087	28.1011	21.1427	15.8273	32.7335	23.7582	13.3919	26.8819
5.27_429.1942m/z	429.194	5.26873	neg	Ptilosteroid B	LMST02030213	Lipids and lipid-like molecules	Sterol Lipids	Steroids	M-H	C21H34O7S	40.2	15.4	-2.40184	1.36391	1.31859	1.25369	1.69173	1.48005	1.35539	1.54102	1.03921	1.32328	0.884489	1.38486	1.5952	1.24416	1.41059	1.40349	1.015e-10	1.015e-10	1.015e-10	1.015e-10	1.015e-10	1.015e-10	1.015e-10	1.015e-10	1.015e-10	1.015e-10	0.482563	32.143	8.82657	1.015e-10	3.79242	1.015e-10	2.5898	1.015e-10	1.015e-10	1.015e-10	1.015e-10
6.52_461.0882m/z	461.088	6.52065	neg	Calomelanol D	LMPK12111991	Lipids and lipid-like molecules	Polyketides	Flavonoids	M+FA-H	C24H16O7	40.2	7.09	0.852476	4.60037	5.33032	5.13622	4.96641	5.45026	5.96794	5.07985	5.96918	5.10256	5.79853	6.40787	4.69065	5.46815	5.12014	5.61173	2.93617	3.32101	2.93316	3.271	2.80361	2.91601	2.69418	2.88461	2.47975	2.55486	2.83334	3.1242	2.13175	2.62104	3.42302	3.53977	3.70194	2.88403	2.59535	2.10726	3.56451
7.12_496.3039m/z	496.304	7.12483	neg	PC(O-14:1(1E)/0:0)	LMGP01070001	Lipids and lipid-like molecules	Glycerophospholipids	Glycerophosphocholines	M+FA-H	C22H46NO6P	40.2	9.97	-1.35632	1.18271	1.01472	1.4021	0.531941	0.930232	1.1824	1.18557	1.0451	1.10822	0.8028	0.851091	1.08469	1.06493	0.725009	1.00031	0.320981	0.358276	0.842874	0.62147	0.3308	0.890458	0.705506	1.07503	1.78864	0.948668	0.938079	0.51155	1.4835	1.25048	1.19948	0.432653	1.8671	0.595052	1.0684	0.83606	0.447915
7.28_286.3102m/z	286.31	7.27815	pos	11-Octadecen-1-ol	LMFA05000215	Lipids and lipid-like molecules	Fatty Acyls	Fatty alcohols	M+NH4	C18H36O	40.2	5.31	-0.816981	15.6435	16.1738	16.4158	15.4254	15.4243	15.058	16.6663	15.564	16.8967	16.6841	16.5183	16.7391	17.1065	16.9442	16.7167	16.7732	15.0861	15.3099	15.1727	17.1883	15.4861	15.8211	16.0715	19.037	13.1748	16.8445	17.8411	17.8441	15.1035	15.9248	17.2892	15.2055	17.9222	15.2318	15.8534	17.6537
7.36_385.2739m/z	385.274	7.36083	pos	1alpha-hydroxy-26,27-dinorvitamin D3 25-carboxylic acid	LMST03020025	Lipids and lipid-like molecules	Sterol Lipids	Secosteroids	M+H-H2O	C25H38O4	40.2	8.19	0.545916	43.829	43.0394	42.8737	42.8174	44.657	44.1484	43.6932	42.9937	41.6886	42.6729	44.1395	43.7872	42.1771	43.226	41.37	53.344	49.5869	44.1173	53.0649	43.1293	38.5439	38.4947	40.1109	52.9817	52.244	58.3971	44.4272	35.1128	58.7029	64.8042	49.0515	52.2806	40.2461	52.3679	38.9774	46.4996
7.77_296.2349n	319.225	7.77395	pos	Alpha-dimorphecolic	HMDB04670	Lipids and lipid-like molecules	Fatty Acyls	Lineolic acids and derivatives	M+H-H2O, M+Na	C18H32O3	40.2	4.1	-0.828709	12.3745	12.3577	12.2578	12.6584	12.5188	11.7082	12.6127	12.0368	13.1277	12.3033	11.5636	13.09	13.8641	11.5272	12.6434	11.6355	13.7586	14.3668	12.7799	14.5033	10.2656	13.4815	11.3117	13.7135	11.6374	16.3732	15.3839	20.4035	20.6632	29.4479	16.5261	14.5168	15.5629	19.1099	17.4518	15.6434
7.86_802.5943m/z	802.594	7.85653	pos	PS(O-18:0/20:2(11Z,14Z))	LMGP03020035	Lipids and lipid-like molecules	Glycerophospholipids	Glycerophosphoserines	M+H	C44H84NO9P	40.2	14.6	-1.64014	3.14406	3.44265	3.46572	2.87107	3.48126	2.5326	3.69133	2.16128	4.3394	4.48861	2.87357	2.0339	3.17793	1.27804	1.37067	5.71751	3.66532	3.28833	6.3863	4.6417	4.1043	4.47746	4.60085	2.9322	3.29934	1.51034	6.02458	3.76412	3.99151	4.66558	4.5431	5.0439	5.68895	5.80136	5.37227	2.84971
8.06_435.3114m/z	435.311	8.05965	neg	1,25-dihydroxy-2,4-dinor-1,3-secovitamin D3	LMST03020032	Lipids and lipid-like molecules	Sterol Lipids	Secosteroids	M+FA-H	C25H42O3	40.2	7.15	-0.386376	0.815665	1.3942	0.805493	0.739941	1.1013	1.047	0.727518	1.21047	0.835772	0.902126	1.36919	1.42602	0.84538	0.925576	1.37224	1.015e-10	0.735036	0.217357	0.879872	1.45105	1.48324	0.741941	1.89724	1.62652	1.63716	2.86157	2.62637	3.17852	3.36116	3.05595	7.22467	10.3099	3.23639	4.22844	12.3958	1.015e-10
8.19_423.2514m/z	423.251	8.19208	pos	Ophiobolin A	LMPR0105050001	Lipids and lipid-like molecules	Prenol lipids	Isoprenoids	M+Na	C25H36O4	40.2	18.5	2.14395	75.5069	75.742	76.1485	77.9866	71.8046	76.9846	75.252	73.7811	77.3244	75.3679	78.1208	79.2908	77.2242	79.8576	80.4377	81.2991	74.7621	72.55	73.3196	75.5537	75.8665	71.377	77.513	70.5745	72.4378	73.3948	74.3673	75.504	74.2451	69.6911	76.7748	67.7191	75.8017	67.6883	71.2658	77.6941
8.26_733.5613n	756.553	8.2609	pos	PE(15:0/20:0)	HMDB08899	Lipids and lipid-like molecules	Glycerophospholipids	Glycerophosphoethanolamines	M+H, M+Na	C40H80NO8P	40.2	8.82	-1.12899	333.668	323.032	335.749	362.987	364.859	256.476	350.348	304.329	342.51	361.499	334.658	271.907	360.46	290.806	310.667	351.875	402.874	356.306	374.204	380.683	413.615	510.589	472.733	337.999	376.832	375.874	595.106	442.437	455.261	503.53	429.468	482.444	441.394	344.187	394.876	277.279
8.45_354.2771n	337.274	8.45363	pos	MG(18:2(9Z,12Z)/0:0/0:0)[rac]	LMGL01010006	Lipids and lipid-like molecules	Glycerolipids	Monoradylglycerols	M+H-H2O, M+Na	C21H38O4	40.2	4.37	0.306878	69.0273	66.7982	66.7168	70.666	71.1914	67.6388	66.6129	67.3066	66.7801	65.6526	67.1278	73.8134	67.1383	70.3264	65.9365	84.4333	108.446	82.4397	85.2267	57.5725	55.0226	49.6535	44.2458	79.106	51.3905	130.257	79.62	71.3776	131.303	172.55	133.261	61.8485	113.47	128.596	114.678	169.605
0.65_162.1124m/z	162.112	0.652083	pos	L-Carnitine	HMDB00062	Organic nitrogen compounds	Organonitrogen compounds	Quaternary ammonium salts	M+H	C7H15NO3	40.1	1.89	-0.450011	137.695	134.169	131.879	130.032	145.734	135.966	139.047	132.114	131.432	132.288	131.681	120.384	124.384	134.489	128.998	197.564	167.967	168.516	187.496	161.201	166.964	182.76	178.408	143.234	222.907	107.891	54.1371	51.0313	176.459	97.4692	136.498	119.048	119.863	84.3842	98.3996	213.35
0.69_144.0655m/z	144.065	0.693367	pos	Aminoadipic acid	HMDB00510	Organic acids and derivatives	Carboxylic acids and derivatives	Amino acids, peptides, and analogues	M+H-H2O	C6H11NO4	40.1	3.2	-0.393216	5.02326	4.99446	5.05373	5.32981	4.5953	5.00992	5.158	4.99005	4.88753	4.92682	5.41053	5.34716	5.03244	4.97761	5.27014	8.74119	4.33709	3.47423	2.56589	13.2678	3.45296	3.44432	3.7744	16.3715	4.06057	3.39991	2.64349	3.55658	4.92228	7.01228	4.64971	4.03394	4.60357	6.37605	7.61647	5.46456
0.69_146.1175m/z	146.117	0.686483	pos	alpha-heptenoic acid	LMFA01030012	Lipids and lipid-like molecules	Fatty Acyls	Fatty Acids and Conjugates	M+NH4	C7H12O2	40.1	3.55	-0.659221	11.8094	12.1393	12.1935	11.0679	11.7962	11.7969	12.5766	11.8885	11.9805	12.4541	12.4511	11.9254	11.7984	12.3547	11.7921	12.7321	12.9462	14.8885	12.8508	17.9584	12.2766	14.1198	16.7019	14.6377	13.4715	10.5448	7.13917	6.47382	15.7695	17.7747	14.6142	14.1774	23.9101	12.5604	20.0064	14.7065
0.69_275.1117n	276.119	0.686483	pos	Gamma-Glutamylglutamine	HMDB11738	Organic acids and derivatives	Carboxylic acids and derivatives	Amino acids, peptides, and analogues	M+H, M+Na	C10H17N3O6	40.1	2.28	-0.268831	47.4645	49.1948	49.001	43.0175	46.9767	49.9571	49.9066	47.6875	49.1275	49.2951	49.8939	47.3089	48.9508	48.3443	48.4205	69.5101	54.1148	48.6608	60.6165	111.563	91.0482	111.874	67.5269	97.8529	101.662	30.4228	51.2273	31.8423	55.7419	55.3633	49.0919	39.6168	46.6585	83.3917	80.8308	74.6871
0.73_229.1183m/z	229.118	0.73465	pos	3-Methoxytyrosine	HMDB01434	Organic acids and derivatives	Carboxylic acids and derivatives	Amino acids, peptides, and analogues	M+NH4	C10H13NO4	40.1	1.6	0.119006	9.17976	9.13111	9.00173	8.74665	9.80928	9.40131	8.76179	9.17221	8.86515	9.4551	8.51446	8.8648	8.79716	9.30149	9.07978	5.45453	5.2733	6.59519	9.82883	6.74559	8.02889	10.1565	12.1451	10.0471	11.404	2.45632	3.54954	4.62601	4.41166	4.2744	10.6007	6.85383	10.0444	6.36897	5.11057	8.07456
0.73_246.1081m/z	246.108	0.727783	pos	Deoxyuridine	HMDB00012	Nucleosides, nucleotides, and analogues	Pyrimidine nucleosides	Pyrimidine 2'-deoxyribonucleosides	M+NH4	C9H12N2O5	40.1	6.03	-1.38195	2.79139	2.74783	2.63051	2.72924	2.86234	2.79998	2.77398	2.85987	2.76944	2.53587	2.35686	2.61147	2.77694	2.77668	2.05523	1.68156	6.24855	5.22788	2.26982	2.5925	2.46198	4.33119	2.25919	4.40646	4.21683	1.47708	0.601191	1.9717	1.56589	2.88636	1.73238	3.17151	1.80388	3.76086	4.9381	2.37293
2.60_250.0935m/z	250.093	2.59735	pos	Deoxyguanosine	HMDB00085	Nucleosides, nucleotides, and analogues	Purine nucleosides	Purine 2'-deoxyribonucleosides	M+H-H2O	C10H13N5O4	40.1	2.14	0.0734806	32.2065	32.0839	31.8773	31.0883	33.3609	32.1986	32.1784	32.876	32.4097	30.757	31.4665	31.1699	31.2448	32.8192	33.1385	2.09584	22.7649	19.7684	24.2443	34.8796	70.9832	33.4018	9.30962	30.2056	32.856	21.1158	39.8442	54.661	30.1043	29.5335	38.6432	58.6472	56.1915	59.8861	76.7561	76.6449
5.07_271.1802m/z	271.18	5.0716	pos	doxylamine	4004	Benzenoids	Benzene and substituted derivatives	Benzylethers	M+H	C17H22N2O	40.1	3.6	-0.97197	26.4427	25.2888	24.5622	26.6182	26.3346	27.3445	25.4737	24.6897	24.4359	24.5	24.6231	22.7129	23.5231	23.1309	23.2834	53.1116	56.1583	45.8393	60.6845	63.4171	53.7493	65.5733	58.5123	55.0894	47.7282	1.95882	4.57174	2.23097	3.81937	13.3577	44.9643	3.20036	51.2762	20.1009	27.0661	21.6794
6.26_406.2729n	389.27	6.26077	pos	3alpha,12beta-Dihydroxy-11-oxo-5beta-cholan-24-oic Acid	LMST04010188	Lipids and lipid-like molecules	Sterol Lipids	Bile acids and derivatives	M+H-H2O, M+H	C24H38O5	40.1	3.61	2.32359	9.98204	10.5323	10.9597	10.5427	9.98573	9.28	10.1198	10.5684	10.5568	12.1364	10.5771	9.33328	10.266	9.905	10.5475	7.05342	9.68526	6.29695	5.92409	4.96002	11.9379	12.1212	7.51355	7.97143	16.4226	11.3245	16.8968	8.19365	10.1322	10.0478	8.29255	675.295	8.00404	8.28741	31.7205	6.4095
6.46_386.1729n	409.162	6.4604	pos	3,5-Di-O-methyl-8-prenylafzelechin-4beta-ol	LMPK12020216	Lipids and lipid-like molecules	Polyketides	Flavonoids	M+H, M+NH4, M+Na, M+H-H2O	C22H26O6	40.1	1.49	-0.0875479	1638.7	1566.08	1530.88	1699.81	1646.81	1587.18	1621.01	1573.79	1550.85	1497.58	1501.31	1483.04	1477.99	1497.25	1474.83	1558.16	881.389	1715.27	1795.72	2272.31	1001.18	1025.13	2192.83	1765.66	1143.54	1364.25	1535.16	2330.2	1529.93	1010.16	1610.63	2042.84	1050.49	1688.82	1822.82	2113.91
6.82_385.2227m/z	385.223	6.81687	neg	Oleandolide	LMPK04000031	Lipids and lipid-like molecules	Polyketides	Macrolides and lactone polyketides	M-H	C20H34O7	40.1	5.31	-1.32329	54.351	55.4915	57.0118	57.5305	57.0159	57.3947	57.4679	60.7467	58.7062	58.1876	59.9299	56.7091	58.47	57.0971	55.0554	325.493	259.695	61.2456	106.217	301.198	174.809	346.236	88.6788	173.256	50.593	0.358159	0.217296	0.0446275	9.43325	1.27068	25.979	0.479752	50.2127	0.482971	5.44758	84.9657
7.42_408.2149m/z	408.215	7.4159	pos	PC(5:0/5:0)	LMGP01011225	Lipids and lipid-like molecules	Glycerophospholipids	Glycerophosphocholines	M+H-H2O	C18H36NO8P	40.1	7.03	0.844585	4.83978	4.8803	4.95247	4.56072	4.91938	4.98243	4.89659	4.62053	4.96838	4.93359	5.2874	5.3473	4.83287	5.41923	5.25646	3.27518	4.36057	5.12931	5.63949	3.28738	4.25054	5.02092	5.24151	4.90134	4.84667	4.04308	3.20538	4.63087	3.83058	3.85803	3.98194	4.02557	4.01394	3.89467	3.40257	5.14407
7.79_840.5766m/z	840.577	7.78598	neg	PE(20:2(11Z,14Z)/20:2(11Z,14Z))	HMDB09297	Lipids and lipid-like molecules	Glycerophospholipids	Glycerophosphoethanolamines	M+FA-H	C45H82NO8P	40.1	17.3	0.776858	8.31639	3.13601	8.67713	6.33585	4.81587	8.20507	11.5997	4.97332	15.1488	9.45531	6.70655	7.16738	5.18694	8.01664	7.11171	8.07942	3.71577	9.73061	9.45877	6.71023	10.5733	12.9759	9.01144	5.99038	8.63471	6.97723	14.0619	6.13236	6.42263	12.0399	10.1729	13.8507	8.54601	5.47463	11.4096	4.15481
8.36_351.3139n	374.303	8.36415	pos	Anandamide (20:2, n-6)	LMFA08040002	Lipids and lipid-like molecules	Fatty Acyls	Fatty amides	M+H, M+Na	C22H41NO2	40.1	6.13	0.487004	82.196	80.4124	79.8674	84.5089	85.8461	86.2094	72.2195	82.882	82.9956	77.7557	75.8364	85.2501	73.9532	81.9911	76.1172	95.3609	84.3637	85.2605	137.306	75.5997	94.8002	102.97	101.546	100.813	80.237	177.832	68.7262	70.8674	84.2351	73.3271	119.245	61.128	118.536	98.5128	119.604	56.131
8.40_745.5504m/z	745.55	8.39728	neg	SM(d16:1/18:1)	LMSP03010040	Lipids and lipid-like molecules	Sphingolipids	Phosphosphingolipids	M+FA-H	C39H77N2O6P	40.1	9.99	0.370785	199.395	129.612	142.206	176.097	170.063	234.362	145.86	255.581	130.381	144.066	224.037	226.838	211.228	234.179	228.306	293	146.12	219.264	223.979	214.791	222.98	233.133	182.901	223.266	233.916	233.363	161.705	180.847	212.263	214.839	234.676	233.708	219.545	157.066	209.808	200.619
9.26_463.3549m/z	463.355	9.26388	pos	26,27-Dihomo-1alpha-hydroxyvitamin D2	LMST03010065	Lipids and lipid-like molecules	Sterol Lipids	Secosteroids	M+Na	C30H48O2	40.1	5.28	0.575647	5.95119	5.93755	6.08408	5.77167	7.51934	5.70005	4.8137	6.16517	6.797	6.21186	5.16228	6.75873	4.39757	5.46412	5.92879	7.83091	6.79486	6.59137	7.32224	7.62999	6.59271	7.10725	5.79851	6.61586	5.29968	6.85864	4.66472	8.34256	6.20787	5.4627	6.68952	5.61758	6.63947	6.847	6.27308	6.83683
0.73_244.0924m/z	244.092	0.73465	pos	Cytidine	HMDB00089	Nucleosides, nucleotides, and analogues	Pyrimidine nucleosides	Unclassified	M+H	C9H13N3O5	40	4.53	-1.68243	3.22966	3.194	3.22594	3.31338	3.36582	2.93033	3.30911	3.06613	3.41606	3.24835	3.17321	2.80207	2.78472	3.56922	3.45437	2.78448	3.94333	2.90311	3.16803	2.53394	2.25961	3.57081	2.15749	2.69616	2.29783	1.88348	2.09682	2.33443	2.0189	2.29427	3.12704	2.85059	3.15047	2.06884	2.61924	2.88123
2.03_203.0816m/z	203.082	2.02592	pos	5-Hydroxy-L-tryptophan	HMDB00472	Organoheterocyclic compounds	Indoles and derivatives	Tryptamines and derivatives	M+H-H2O	C11H12N2O3	40	3.48	0.266541	1.96665	1.92733	1.91646	1.78825	2.336	1.92584	1.81652	1.97223	1.81454	2.10753	1.77156	2.08052	1.41073	1.95709	1.89133	1.3568	1.42384	1.57469	0.916834	1.67331	1.15967	1.03697	1.5661	2.56987	1.20228	1.5023	1.75532	3.79112	2.99726	2.37354	2.00401	3.0915	2.27343	2.81384	2.12183	1.74597
5.04_473.1449m/z	473.145	5.04162	neg	Amorphigenol	LMPK12060015	Lipids and lipid-like molecules	Polyketides	Flavonoids	M+FA-H	C23H24O8	40	6.26	-0.942377	2.37592	2.50675	2.6284	2.49255	2.87414	2.4811	2.40195	2.46274	2.16157	2.48244	2.09607	2.66993	2.36344	2.39231	2.50219	0.11208	0.241578	0.881439	0.258419	1.94727	2.84423	0.999358	0.816903	4.85615	4.55224	20.7455	17.2399	0.841252	16.8907	12.0589	3.23014	1.4435	2.14929	11.4176	24.4097	5.01232
6.34_240.2321m/z	240.232	6.34342	pos	Farnesol	HMDB04305	Lipids and lipid-like molecules	Prenol lipids	Sesquiterpenoids	M+NH4	C15H26O	40	2.08	-0.253003	13.1074	13.858	14.1511	12.5646	12.66	13.2221	13.983	13.5534	14.6529	13.8788	14.5195	13.1268	13.987	14.2492	14.2575	13.3818	13.8626	12.6921	12.3286	13.7662	12.7846	13.0898	12.72	12.0395	13.0289	13.7957	13.3292	14.1587	11.8185	11.5988	12.9219	14.7297	12.9427	12.6948	13.0087	14.2534
6.34_317.2928n	318.3	6.34342	pos	Phytosphingosine	LMSP01030001	Lipids and lipid-like molecules	Sphingolipids	Sphingoid bases	M+H, M+Na	C18H39NO3	40	2.61	-0.621925	154.062	152.203	151.041	153.055	154.244	153.425	155.523	148.432	153.223	150.413	152.095	143.178	146.688	149.213	150.511	140.011	120.241	150.843	149.001	167.333	114.626	119.621	157.009	349.004	149.266	153.594	171.745	157.973	158.413	134.528	155.441	160.551	139.807	151.524	160.778	154.326
6.97_361.2380m/z	361.238	6.96853	neg	Pregnenolone	HMDB00253	Lipids and lipid-like molecules	Steroids and steroid derivatives	Pregnane steroids	M+FA-H	C21H32O2	40	5.93	-1.32905	3.26621	3.42835	3.1779	3.33774	4.00196	3.10149	3.6545	3.31117	3.51828	3.00301	3.15366	3.14722	3.30137	3.45667	3.43849	2.10561	3.79534	2.91538	2.88926	1.71334	1.55389	1.63503	1.04774	2.54785	2.13475	5.48995	3.67404	3.26713	4.17641	9.07766	2.72413	3.45042	2.88437	4.1739	9.57359	3.12331
7.17_382.2708m/z	382.271	7.1679	pos	Sphinganine 1-phosphate	HMDB01383	Lipids and lipid-like molecules	Sphingolipids	Phosphosphingolipids	M+H	C18H40NO5P	40	6.04	-2.33765	33.9487	34.3419	34.5854	33.6849	34.5971	32.0811	35.4316	35.4184	32.9204	35.8579	34.145	35.8842	35.8776	34.0309	34.4021	24.2492	23.955	25.5309	33.3113	30.7158	23.8043	21.1649	25.2364	37.8353	24.6577	28.3438	29.9975	32.8244	39.694	39.7959	28.8681	44.7559	24.4198	37.3337	36.0149	35.9374
7.35_294.2196n	277.216	7.34708	pos	9-OxoODE	HMDB04669	Lipids and lipid-like molecules	Fatty Acyls	Lineolic acids and derivatives	M+H-H2O, M+H	C18H30O3	40	3.91	0.277571	13.2941	12.7515	12.6327	12.4716	14.1582	13.0522	13.4943	12.7724	12.0751	12.3635	13.3198	11.5132	11.805	12.6885	12.298	14.7612	10.2222	9.88552	10.1208	13.1151	12.6799	12.21	9.95021	10.6683	12.6383	21.6004	34.9699	29.2944	32.724	30.9597	20.421	63.3597	20.0126	24.0035	29.0986	17.586
0.58_427.1520m/z	427.152	0.58325	pos	Fulvinervin C	LMPK12110180	Lipids and lipid-like molecules	Polyketides	Flavonoids	M+Na	C25H24O5	39.9	14.9	1.05085	3.79649	3.5191	3.15992	3.59599	3.77251	3.98347	3.834	3.64248	3.15973	2.97581	2.86166	3.32863	3.13866	3.09193	2.57399	2.14387	5.31896	4.71525	3.13119	5.32533	3.7075	3.62166	5.35534	6.0443	3.36104	1.31772	1.43681	2.94838	2.19928	3.25287	0.753177	2.54877	0.983417	3.11656	3.36349	4.64257
0.65_158.0690n	159.076	0.652083	pos	4-Methylene-L-glutamine	63274	Unclassified	Unclassified	Unclassified	M+H, M+NH4	C6H10N2O3	39.9	1.69	-0.914074	34.3008	35.7964	35.3714	31.5307	32.8312	36.8027	36.0386	34.5849	36.1457	35.4099	35.3451	32.2834	34.8351	33.3806	33.6242	19.6608	24.3843	21.1917	20.2106	35.6544	21.8278	25.7848	24.8519	30.1266	22.7543	58.1423	74.3942	100.158	73.2695	60.5193	36.5869	50.3175	34.568	64.7509	48.5599	45.3654
1.01_191.0191m/z	191.019	1.01485	neg	Oxoglutaric acid	HMDB00208	Organic acids and derivatives	Keto acids and derivatives	Gamma-keto acids and derivatives	M+FA-H	C5H6O5	39.9	5.04	-4.10606	29.1873	28.8162	27.7694	27.2208	30.5266	29.2878	30.2121	32.132	32.6415	32.4893	35.6208	32.1669	34.8157	34.172	34.0749	6.09493	17.3721	17.3909	24.8918	14.2769	12.8595	15.1094	18.7455	30.3363	22.735	33.5142	60.4077	96.4258	31.0268	35.8708	93.0565	61.3542	114.453	56.8551	47.2203	27.969
11.58_810.5644m/z	810.564	11.5796	neg	PC(18:3(6Z,9Z,12Z)/P-18:1(11Z))	HMDB08194	Lipids and lipid-like molecules	Glycerophospholipids	Glycerophosphocholines	M+FA-H	C44H80NO7P	39.9	11.6	-1.33816	6.54352	7.03116	5.57484	5.61966	5.29686	6.85282	6.23629	5.4262	6.0004	4.71477	7.04307	5.62213	5.16804	5.84945	4.9283	4.93257	3.52709	6.1916	5.24105	6.19585	9.04231	5.80628	6.03814	7.24894	6.49125	6.93829	3.51092	6.1808	5.28553	5.1064	5.44024	5.94737	4.66118	7.08403	7.4735	4.9021
2.79_401.1088m/z	401.109	2.78973	neg	Gentiopicrin	LMPR0102070009	Lipids and lipid-like molecules	Prenol lipids	Isoprenoids	M+FA-H	C16H20O9	39.9	3.52	-0.415766	4.37782	4.04907	4.21956	4.172	3.57835	4.32708	4.13401	4.2459	4.49635	4.39038	4.3393	3.86017	3.90701	4.25107	3.91401	5.90286	6.31164	8.29362	4.52672	17.6006	9.55268	8.50163	6.97797	8.67416	4.99801	3.45435	9.92196	3.56945	12.0449	8.7972	24.0232	9.96703	21.1809	4.57153	3.58182	7.71409
3.90_320.1405m/z	320.141	3.9042	pos	Norfloxacin	1598	Organoheterocyclic compounds	Quinolines and derivatives	Quinoline carboxylic acids	M+H	C16H18FN3O3	39.9	2	0.100584	14.171	14.6155	14.4227	13.5188	13.6704	14.91	14.5848	14.4392	14.0245	15.1188	14.1083	15.0677	14.5152	14.1144	14.4076	15.39	13.4048	13.8078	15.3207	14.5936	13.7397	15.968	14.3233	13.2395	14.4177	13.1984	14.4959	14.1018	15.7465	13.8126	14.5499	14.4922	14.8024	13.444	15.0583	13.404
4.12_224.1280m/z	224.128	4.12253	pos	N-(3-oxo-octanoyl)-homoserine lactone	LMFA08030004	Lipids and lipid-like molecules	Fatty Acyls	Fatty amides	M+H-H2O	C12H19NO4	39.9	4.34	-0.464223	10.7754	10.5904	10.2208	10.7555	10.693	10.8414	10.8116	10.1154	10.8471	10.3366	9.58419	9.80322	10.1973	10.1715	9.74451	12.0095	9.54171	10.2267	10.7526	11.3726	11.0035	12.1089	10.8447	10.0048	11.1926	10.3557	11.3213	11.91	11.3684	10.9526	11.6283	11.3339	11.9466	10.1982	11.0481	10.2559
5.24_429.1947m/z	429.195	5.24367	pos	Ptilosteroid A	LMST02030212	Lipids and lipid-like molecules	Sterol Lipids	Steroids	M+H-H2O	C21H34O8S	39.9	9.75	1.22526	0.42534	0.587123	0.61447	0.521815	0.363659	0.479388	0.336498	0.838081	0.789526	0.492123	0.33815	0.696547	0.15363	0.608349	0.347962	0.130517	1.015e-10	1.015e-10	1.015e-10	0.0465128	0.0283961	1.015e-10	0.00460936	1.015e-10	1.015e-10	0.140664	15.7321	0.300022	0.0567533	0.24348	0.132548	0.634486	0.092568	0.3439	0.0958339	1.015e-10
5.45_828.5524m/z	828.552	5.45018	pos	PC(18:2(9Z,12Z)/20:4(5Z,8Z,11Z,14Z))	HMDB08147	Lipids and lipid-like molecules	Glycerophospholipids	Glycerophosphocholines	M+Na	C46H80NO8P	39.9	5.59	1.3277	153.319	176.827	169.273	165.749	106.804	163.841	176.881	253.353	107.555	182.503	133.679	165.764	192.459	183.159	176.038	182.983	115.392	154.216	155.888	140.696	179.292	204.753	242.346	148.617	167.699	139.984	207.477	200.572	178.025	226.592	156.927	224.094	144.601	112.718	217.941	111.46
5.46_288.2170m/z	288.217	5.46393	pos	L-Octanoylcarnitine	HMDB00791	Lipids and lipid-like molecules	Fatty Acyls	Fatty acid esters	M+H	C15H29NO4	39.9	0.705	0.169464	4.0448	4.1174	4.0456	3.93984	3.96049	4.28425	3.99464	3.82	4.34626	4.14183	3.8743	4.48472	4.63979	4.35772	3.92907	17.7811	14.1753	3.03501	16.4545	1.015e-10	0.741873	21.7781	15.3147	1.51278	1.44541	4.95193	4.40545	1.17454	3.56867	10.218	2.36408	2.74279	20.0147	5.05209	16.5312	1.015e-10
5.73_225.1728n	226.18	5.7325	pos	(7R,8R,E)-8-methyl-6-(2-methylpropylidene)octahydroindolizine-7,8-diol	263706	Unclassified	Unclassified	Unclassified	M+H-H2O, M+H	C13H23NO2	39.9	0.461	-0.158541	60.7487	62.4289	62.6788	59.7177	59.6459	62.4181	61.2131	61.1422	64.0771	63.294	62.2018	62.6262	61.5095	64.4741	63.1774	62.9681	61.3102	55.9154	68.309	54.1732	63.6936	74.5731	70.426	55.6217	53.6827	65.3678	61.7228	54.6569	59.4915	70.548	67.671	53.711	57.5621	58.8333	82.4768	51.1057
5.74_180.1745m/z	180.175	5.73938	pos	MEMANTINE	43474	Organic nitrogen compounds	Organonitrogen compounds	Amines	M+H	C12H21N	39.9	4.05	-0.814523	4.28789	4.54529	4.7371	4.49998	4.02549	4.52411	4.10199	4.70989	4.5387	4.85176	4.84807	4.68964	4.48108	4.85275	5.32195	4.118	4.19502	4.02066	4.81264	3.85198	4.6888	6.13346	4.98514	3.72472	3.68364	4.44836	4.80316	4.05681	4.1477	4.70303	4.61401	4.16438	4.37251	4.793	6.42913	3.70093
5.85_329.2329m/z	329.233	5.8474	neg	9,12,13-TriHOME	HMDB04708	Lipids and lipid-like molecules	Fatty Acyls	Fatty acids and conjugates	M-H	C18H34O5	39.9	4.05	-1.50071	36.9442	38.9688	39.1721	39.7303	39.2403	40.1803	40.7796	41.9504	46.179	43.341	46.4711	43.8321	42.6403	43.7504	42.9395	36.9278	31.5261	33.1913	31.0702	34.5374	30.8877	34.2256	29.8416	30.4952	32.6507	68.7153	43.3569	72.0672	57.3271	62.2892	36.766	61.9949	33.5011	45.1751	62.1025	35.6852
6.49_264.1933m/z	264.193	6.48793	pos	(4E,6E,d14:2) sphingosine	LMSP01080007	Lipids and lipid-like molecules	Sphingolipids	Sphingoid bases	M+Na	C14H27NO2	39.9	2.07	-0.365422	12.5923	12.891	13.377	12.8402	12.2831	11.8075	13.4384	12.7612	12.4992	13.9486	14.2988	14.4927	14.8528	13.8218	13.7718	14.6037	13.3505	13.0608	13.2889	12.3009	15.933	17.4598	12.9682	11.6648	14.1661	15.267	16.533	13.2935	14.6062	15.5085	13.4801	16.3922	15.6991	14.0016	14.1801	11.9046
6.57_167.1066m/z	167.107	6.57053	pos	Caprylic acid	HMDB00482	Lipids and lipid-like molecules	Fatty Acyls	Fatty acids and conjugates	M+Na	C8H16O2	39.9	18.1	16.5383	0.331818	0.305947	0.37491	0.45787	0.331281	0.275397	0.262724	0.422704	0.229301	0.339609	0.508026	0.28107	0.495654	0.124452	0.271385	0.0469496	0.0530903	1.015e-10	0.019212	0.0329881	0.0567984	0.0327564	0.0407481	0.0472799	1.015e-10	0.0605764	0.107362	61.2091	0.182552	0.11112	0.0547839	0.114083	0.0859948	0.135773	0.0822097	1.015e-10
6.63_262.2530m/z	262.253	6.6256	pos	Linoleamide	LMFA08010008	Lipids and lipid-like molecules	Fatty Acyls	Fatty amides	M+H-H2O	C18H33NO	39.9	2.83	0.221354	6.30031	6.01234	6.05613	6.60016	6.2147	6.39289	5.99348	5.7638	5.72463	6.18691	6.54918	5.48481	6.47569	6.05641	6.07657	3.95411	5.01261	5.57438	4.44062	4.48314	4.12781	4.32793	5.22784	5.03839	5.83719	5.13182	3.20075	4.8176	5.36792	3.90446	3.81843	6.76591	4.23583	4.72539	4.55368	4.85496
6.84_296.2349n	279.232	6.83918	pos	9,10-Epoxyoctadecenoic acid	HMDB04701	Lipids and lipid-like molecules	Fatty Acyls	Fatty acids and conjugates	M+H-H2O, M+H	C18H32O3	39.9	2.55	-0.760048	23.7053	23.2005	22.7584	23.4933	23.5778	23.9545	23.7957	22.1289	23.4711	22.6524	22.7812	23.5119	23.0096	22.8852	23.4193	40.1734	37.2652	28.2688	18.1031	32.0379	21.2724	21.4296	12.389	34.2866	16.7712	38.1634	40.1274	58.9038	60.5111	144.592	38.153	35.2693	35.5966	84.298	80.7617	33.1124
7.24_498.3193m/z	498.319	7.24185	neg	PC(O-14:0/0:0)	LMGP01060007	Lipids and lipid-like molecules	Glycerophospholipids	Glycerophosphocholines	M+FA-H	C22H48NO6P	39.9	8.08	-1.7684	2.88444	2.43576	3.45332	2.22235	3.03918	2.69522	2.75451	3.15806	2.82074	3.00984	2.84356	2.71671	2.92372	2.43955	2.78587	1.91307	2.99286	3.13803	3.23769	3.08059	2.7492	2.65087	3.58504	4.43716	3.75552	1.85104	1.91976	1.7751	1.72578	1.14575	1.86138	0.863214	1.49998	1.57121	2.28336	2.13107
7.79_699.4974m/z	699.497	7.78598	neg	PA(18:0/18:2(9Z,12Z))	HMDB07861	Lipids and lipid-like molecules	Glycerophospholipids	Glycerophosphates	M-H	C39H73O8P	39.9	14.8	0.55968	8.64816	7.91783	8.87433	7.98945	8.65645	8.38833	10.1775	8.86989	9.95151	10.1033	11.788	10.6245	9.98045	9.45053	9.13698	10.4896	8.12979	9.26997	9.48365	8.72552	9.95434	8.88834	9.05116	7.88946	8.87031	9.81591	10.1799	8.82651	7.47638	9.53848	8.83595	9.30577	10.1457	10.3474	9.78856	10.3101
7.81_278.1515n	301.141	7.80837	pos	Alpha-CEHC	HMDB01518	Organoheterocyclic compounds	Benzopyrans	1-benzopyrans	M+H, M+Na	C16H22O4	39.9	1.55	-1.04253	836.813	834.991	808.511	812.654	786.977	839.511	908.11	822.053	825.125	780.154	806.713	788.575	746.33	756.97	749.469	916.381	837.819	838.483	879.492	983.748	890.378	940.767	839.25	769.746	854.412	947.08	1022.53	1027.39	869.418	903.955	972.048	904.971	904.583	854.375	961.916	868.894
7.81_312.3623m/z	312.362	7.80837	pos	1-Heneicosene	LMFA11000315	Lipids and lipid-like molecules	Fatty Acyls	Hydrocarbons	M+NH4	C21H42	39.9	1.17	-0.549345	42.7373	39.6525	38.6017	44.5802	42.3564	46.672	37.3405	38.4795	38.643	37.1276	40.1566	37.6644	39.1745	39.2168	37.7082	48.1022	41.0131	40.8933	43.6081	43.3903	41.3598	48.4337	44.4833	40.7038	46.0136	42.3677	47.8955	44.1847	45.5474	49.7581	42.7759	46.0552	46.0289	44.7613	41.9251	41.2185
8.24_353.3292n	376.319	8.24025	pos	Anandamide (20:l, n-9)	LMFA08040010	Lipids and lipid-like molecules	Fatty Acyls	Fatty amides	M+H-H2O, M+Na	C22H43NO2	39.9	3.44	-0.586183	80.4254	79.1846	79.1009	81.6666	82.761	81.2982	75.976	82.0365	80.1645	76.4477	77.7548	79.0708	76.5692	79.1678	77.8376	98.4527	84.828	75.6381	123.076	83.3067	74.6575	85.5408	98.1604	107.582	77.1399	128.508	73.7818	67.0894	74.5768	71.7332	118.786	55.462	114.966	89.6756	129.097	46.9926
8.35_437.3267m/z	437.327	8.34897	neg	27-Nor-5b-cholestane-3a,7a,12a,24,25-pentol	LMST01010213	Lipids and lipid-like molecules	Sterol Lipids	Sterols	M-H	C26H46O5	39.9	5.62	-1.1728	3.48424	3.10856	4.38397	3.6071	3.56203	4.22504	2.81266	3.31801	3.92538	3.63272	2.8867	3.75796	4.08202	3.6237	3.25861	1.42825	2.94398	1.52864	3.09623	2.60229	4.08754	3.21054	6.62731	4.957	3.95526	17.0499	12.9727	11.5982	8.11224	13.4311	11.9011	25.464	7.38692	13.7414	18.2991	0.709524
8.38_560.5046m/z	560.505	8.37792	pos	2-methyl-32,35-anhydrobacteriohopanetetrol	LMPR04000025	Lipids and lipid-like molecules	Prenol lipids	Hopanoids	M+NH4	C36H62O3	39.9	10.2	1.53173	2.76818	2.65442	2.8864	5.62906	0.847491	2.02744	2.56874	2.8898	3.18779	2.59831	2.8697	2.33349	2.6725	2.51131	2.17953	22.4487	0.50241	3.64933	13.6862	1.33015	1.6947	25.9954	7.02586	4.98373	42.5099	4.10402	25.4296	0.932527	43.1819	13.5588	1.172	40.5181	4.34155	29.3966	22.1793	3.27606
8.45_262.2296n	263.237	8.45363	pos	9Z,12Z,15Z-Octadecatrienal	LMFA06000243	Lipids and lipid-like molecules	Fatty Acyls	Fatty aldehydes	M+H-H2O, M+H	C18H30O	39.9	1.99	-0.256924	70.6966	69.8653	70.1278	71.3258	71.5285	71.1425	68.7896	70.2009	70.4684	68.7252	71.1166	76.7435	70.8485	72.0796	70.1729	86.9362	105.797	83.4772	86.934	60.7395	58.8976	52.2081	47.7349	81.7837	54.838	129.09	84.5479	73.741	130.056	171.57	130.589	62.1337	113.28	126.235	114.782	165.754
8.56_309.2426m/z	309.243	8.55685	pos	Ceriporic acid A	LMFA01170126	Lipids and lipid-like molecules	Fatty Acyls	Fatty Acids and Conjugates	M+H-H2O	C19H34O4	39.9	6.5	0.625363	8.60823	8.89718	9.01948	7.99643	9.23777	8.67286	8.52585	8.56148	8.63308	10.0926	8.79078	9.06415	9.64764	8.70209	8.79589	7.72989	9.48484	15.5627	11.2869	7.97355	4.43236	7.91145	9.64953	10.9569	9.63066	16.1401	8.81538	11.2148	10.526	8.34559	8.61184	7.08239	12.0437	9.60947	9.77046	4.76251
8.78_355.2640m/z	355.264	8.78308	neg	5beta-Chola-3,11-dien-24-oic Acid	LMST04010388	Lipids and lipid-like molecules	Sterol Lipids	Bile acids and derivatives	M-H	C24H36O2	39.9	11.5	-0.725061	0.775401	0.893938	0.619432	0.703158	0.630244	0.925442	0.453172	0.704586	0.501896	0.758762	0.747469	0.788284	0.666091	0.704205	0.644315	0.938597	1.6398	1.54778	1.08114	0.813421	0.537934	0.859271	1.06583	1.19595	0.76479	0.821357	0.346403	0.60513	0.518527	1.1855	1.00674	0.522406	0.929712	0.695666	0.308636	1.37751
9.02_790.5732m/z	790.573	9.0161	pos	PC(22:5(7Z,10Z,13Z,16Z,19Z)/16:0)	HMDB08692	Lipids and lipid-like molecules	Glycerophospholipids	Glycerophosphocholines	M+H-H2O	C46H82NO8P	39.9	28.4	-1.66266	282.557	336.999	345.543	223.514	215.954	361.886	328.875	302.533	381.679	310.022	387.939	406.058	291.663	413.849	345.42	259.935	245.403	299.567	295.759	308.878	275.488	279.552	318.61	324.999	282.608	267.851	369.006	238.792	256.91	344.821	364.156	391.55	250.968	174.969	383.672	233.901
9.44_451.1767m/z	451.177	9.44215	neg	Mammeisin	LMPK12100002	Lipids and lipid-like molecules	Polyketides	Flavonoids	M+FA-H	C25H26O5	39.9	4.48	1.14785	12.5439	14.9635	13.5606	14.9912	14.2478	13.9168	13.779	15.0454	14.3918	14.8658	14.2643	13.9405	12.4315	12.8196	14.3948	13.6598	12.5903	11.703	11.9121	11.2294	12.0027	11.006	12.4039	12.2546	13.2679	14.8836	11.8628	13.1311	14.2459	12.6066	14.4738	11.0928	12.5653	14.3266	10.5281	15.6256
9.68_397.2050m/z	397.205	9.67632	neg	Sunitinib	45411	Organoheterocyclic compounds	Indoles and derivatives	Indolines	M-H	C22H27FN4O2	39.9	3.18	1.23109	5.17294	4.59427	5.13981	5.00226	5.25211	5.65319	5.43552	4.41428	5.5037	5.26143	5.5462	5.53533	5.0034	5.84011	5.19829	5.81671	6.41827	5.76361	5.27467	5.80911	3.58279	3.57305	4.7346	7.34823	5.40668	5.55716	4.66105	4.29317	5.40137	6.88313	5.27599	4.91287	4.83775	4.26902	4.78605	3.92345
0.62_174.1116n	175.119	0.62455	pos	L-Arginine	HMDB00517	Organic acids and derivatives	Carboxylic acids and derivatives	Amino acids, peptides, and analogues	M+H, M+Na	C6H14N4O2	39.8	0	-0.497208	31.3334	30.5651	29.83	30.4036	31.7715	32.0564	31.1022	32.2526	29.2004	28.2138	29.6532	30.3954	28.5107	28.1758	27.9709	34.2944	38.606	35.7052	25.982	33.6098	41.5506	36.7307	36.3836	44.9928	30.8062	35.0661	13.7865	50.4898	33.6458	17.1468	17.6177	20.3018	23.0724	35.0202	33.6509	47.6849
0.64_130.0497m/z	130.05	0.638317	pos	L-Glutamic acid	HMDB00148	Organic acids and derivatives	Carboxylic acids and derivatives	Amino acids, peptides, and analogues	M+H-H2O	C5H9NO4	39.8	0.809	-0.924807	29.166	29.725	29.2165	27.1355	28.1083	31.1046	30.3157	29.5935	28.2009	29.4104	29.661	29.2086	31.6585	28.6795	29.8254	25.5543	27.7384	26.059	26.1501	33.9288	32.5349	31.6082	26.7139	33.1233	34.0351	25.9119	27.0462	21.3701	29.1108	34.4059	29.6139	21.8172	28.2742	33.1816	39.8766	31.2168
0.68_131.0694n	132.077	0.6796	pos	Creatine	HMDB00064	Organic acids and derivatives	Carboxylic acids and derivatives	Amino acids, peptides, and analogues	M+H, 2M+H	C4H9N3O2	39.8	0.275	-0.720586	192.832	201.162	196.93	176.484	182.821	204.103	207.921	196.628	202.642	194.514	193.935	184.141	186.542	191.822	187.795	116.461	194.311	185.297	143.176	139.573	167.891	206.221	151.674	168.111	205.475	127.258	80.887	183.906	154.958	230.768	107.35	163.533	150.576	297.763	283.915	162.213
0.73_127.0500m/z	127.05	0.727783	pos	Imidazoleacetic acid	HMDB02024	Organoheterocyclic compounds	Azoles	Imidazoles	M+H	C5H6N2O2	39.8	2.73	-1.28743	2.99963	2.87603	2.85402	3.16148	2.99763	2.98251	2.8569	2.70884	2.72124	3.11065	2.87537	3.00705	2.56041	2.78838	2.62131	2.43984	3.47933	3.6608	3.97846	2.26101	7.88285	6.61643	5.21205	3.44624	4.60039	1.44583	5.96564	4.2176	2.08887	1.60561	3.67173	2.57201	4.97995	1.46309	1.28593	2.3941
0.74_139.0503m/z	139.05	0.741533	pos	Urocanic acid	HMDB00301	Organoheterocyclic compounds	Azoles	Imidazoles	M+H	C6H6N2O2	39.8	2.15	0.344217	2.36154	2.58885	2.74059	2.28223	2.39742	2.43587	2.33065	2.72639	2.60056	2.85076	2.78463	2.68217	2.49452	2.39389	2.31633	2.09128	3.29434	1.60892	1.26548	1.70645	0.904355	1.31059	1.69545	1.81627	1.76654	1.67863	3.13479	6.46766	2.19263	3.01175	7.3646	1.68301	7.5907	2.67965	2.5843	1.50272
0.74_146.0924m/z	146.092	0.741533	pos	4-Guanidinobutanoic acid	HMDB03464	Organic acids and derivatives	Carboxylic acids and derivatives	Amino acids, peptides, and analogues	M+H	C5H11N3O2	39.8	0	0.0868162	6.09382	6.41655	6.36411	5.44871	6.11203	6.59603	6.21852	6.35326	6.28754	6.6274	6.18823	6.15112	6.75425	6.12639	5.85126	5.39182	4.95427	7.85775	4.78727	15.4768	7.52317	7.327	3.26033	8.59649	5.35609	7.91728	15.5705	7.3406	22.2578	29.6369	9.43201	10.6418	13.7057	12.1641	22.2985	17.7414
10.22_703.4558m/z	703.456	10.2194	pos	PG(13:0/18:3(6Z,9Z,12Z))	LMGP04010079	Lipids and lipid-like molecules	Glycerophospholipids	Glycerophosphoglycerols	M+H	C37H67O10P	39.8	10.5	1.84025	4.92078	4.50184	4.29418	5.55318	5.5314	4.85805	3.7405	5.30094	4.15674	4.45294	3.2661	3.96465	2.55656	2.9614	4.01839	5.84129	5.65092	3.41971	4.44089	4.52309	5.69938	4.58114	4.59551	4.07147	5.13015	5.99619	3.00551	6.42951	5.44864	3.62008	6.06162	3.8251	5.53024	6.70614	4.98113	5.31663
10.96_446.3758n	429.373	10.9641	pos	24-ethyl-5alpha-cholest-25-en-3alpha,12alpha,16alpha-triol	LMST01040188	Lipids and lipid-like molecules	Sterol Lipids	Sterols	M+H-H2O, M+H	C29H50O3	39.8	0.897	-0.327351	481.993	464.624	464.415	497.951	526.405	464.909	438.705	481.63	468.535	469.342	438.154	445.577	435.19	443.379	447.277	518.312	419.539	344.82	401.203	330.901	386.164	314.666	385.178	551.21	434.558	313.293	475.782	392.41	399.766	491.633	511.994	430.154	534.127	447.724	452.035	492.681
4.92_379.2119m/z	379.212	4.92208	pos	18-Hydroxycortisol	HMDB00418	Lipids and lipid-like molecules	Steroids and steroid derivatives	Hydroxysteroids	M+H	C21H30O6	39.8	3.77	0.947195	1.91372	1.75949	1.7639	2.09193	1.80962	1.68483	2.06849	1.82956	1.50939	1.70519	2.01145	2.08682	2.33963	1.96807	1.51939	0.212018	0.171383	0.0654345	0.258651	0.187469	0.0477007	0.479899	0.0902465	1.015e-10	0.339473	8.73004	8.77391	2.36377	0.523371	7.77192	0.0603239	4.96948	0.946419	7.06325	11.3128	0.252193
4.98_185.1146m/z	185.115	4.97725	pos	N-Cyclopropylammeline	69835	Unclassified	Unclassified	Unclassified	M+NH4	C6H9N5O	39.8	0	0.604524	66.2253	71.0774	72.6898	61.2016	65.535	68.4409	69.7237	70.4905	71.7509	74.981	73.5366	74.6944	75.7665	78.2602	74.1378	70.3875	64.2646	69.7222	70.7431	74.5694	73.0406	71.4133	70.0094	60.1517	65.0435	65.7616	66.8953	77.6975	66.8078	68.0721	68.2858	68.6689	66.3079	61.1417	68.0204	75.0196
5.09_218.2113m/z	218.211	5.09225	pos	Dodecanoic acid	HMDB00638	Lipids and lipid-like molecules	Fatty Acyls	Fatty acids and conjugates	M+NH4	C12H24O2	39.8	0.406	-0.816816	29.6107	29.6127	29.6148	28.455	30.1389	30.4435	29.4055	29.474	29.4238	29.3166	30.2447	28.2659	29.8619	29.3649	29.511	32.0207	44.429	20.6609	15.7357	21.6152	73.4077	31.0047	58.7801	151.767	75.6199	20.2321	48.2384	26.3375	22.9246	74.1477	17.1605	263.691	173.424	22.9427	22.2914	92.9953
6.79_234.1258n	257.115	6.791	pos	3,7-Dimethyl-8,11-dioxo-2E,6E,9E-dodecatrienal	LMFA06000156	Lipids and lipid-like molecules	Fatty Acyls	Fatty aldehydes	M+H, M+Na	C14H18O3	39.8	1.38	0.787388	28.5988	28.9435	28.9304	27.91	28.6427	27.9204	29.9223	29.5138	28.2484	29.1127	28.8466	27.9626	27.4356	28.1327	28.5683	23.7651	25.2391	26.4479	25.293	25.4241	26.0939	28.6263	25.342	25.3028	27.4645	31.2575	30.9607	30.3696	30.2086	29.8672	28.2553	32.5304	28.8145	27.8447	30.438	26.5333
6.87_250.1568n	251.165	6.8736	pos	Ngaione (-)	LMPR0103020001	Lipids and lipid-like molecules	Prenol lipids	Isoprenoids	M+H-H2O, M+H	C15H22O3	39.8	0	-0.308948	14.5734	14.8785	14.9915	14.301	14.8288	14.1214	15.0426	16.073	14.17	14.9855	14.7375	14.5504	15.836	14.4973	14.8414	8.28497	8.44305	9.76432	11.6884	10.3711	15.6445	12.3446	15.9811	15.5685	11.0671	9.17552	6.88109	4.97145	11.8188	10.5067	8.87769	7.33325	8.60188	10.5606	11.263	8.13866
7.12_233.1901m/z	233.19	7.11973	pos	7,10,13-hexadecatrienoic acid	LMFA01030138	Lipids and lipid-like molecules	Fatty Acyls	Fatty Acids and Conjugates	M+H-H2O	C16H26O2	39.8	0.54	0.60835	4.72338	4.55968	4.53211	4.23842	4.9881	5.10382	4.56318	4.45122	4.1781	4.50207	4.99707	4.86873	4.77128	4.38684	4.69392	5.18364	4.86444	4.98611	4.39474	4.67988	4.93997	6.07004	4.5666	4.30389	4.94764	4.60983	5.02857	5.47171	4.67108	4.72074	5.27853	5.05029	4.12536	4.61363	5.07916	4.38252
7.16_275.2010m/z	275.201	7.15925	neg	19-Norandrosterone	HMDB02697	Lipids and lipid-like molecules	Steroids and steroid derivatives	Estrane steroids	M-H	C18H28O2	39.8	6.07	-2.40265	1.60385	1.53751	1.42558	1.39964	1.35264	1.63599	1.74239	1.92132	1.46659	1.4584	1.83687	1.58807	1.64762	1.66174	1.75933	1.78189	2.79654	2.14318	0.782664	1.92452	1.1127	1.2407	0.632936	2.86805	0.990626	2.97254	2.29074	4.85847	4.87247	10.6307	3.35615	2.32796	2.40367	6.94244	5.60067	3.17705
7.31_200.2008m/z	200.201	7.31267	pos	5,7-dodecadien-1-ol	LMFA05000020	Lipids and lipid-like molecules	Fatty Acyls	Fatty alcohols	M+NH4	C12H22O	39.8	0.952	-0.757393	29.7163	29.9818	29.8133	29.233	29.1785	30.6111	29.8425	29.7486	30.6159	29.091	29.7976	28.8851	31.3379	29.7713	30.229	40.2517	33.7414	36.3895	34.1189	39.2748	36.0066	40.3719	38.3926	39.5023	43.9622	41.468	44.0144	41.9147	39.3369	38.2246	35.1902	40.1238	39.3163	35.9744	43.1819	32.0057
7.35_280.2639m/z	280.264	7.34708	pos	5-(1-hydroxypropan-2-yl)isolongifol-5-ene	LMPR0103500003	Lipids and lipid-like molecules	Prenol lipids	Isoprenoids	M+NH4	C18H30O	39.8	4.19	1.6164	5.78091	5.86725	5.95784	5.61238	5.91817	5.5312	6.06189	6.14919	5.44214	6.1518	6.08822	6.1763	5.37995	5.81745	5.73229	19.6475	8.23767	7.67957	9.76377	12.2768	7.07296	7.23496	9.13033	9.80325	12.0537	9.19204	10.2417	15.4205	11.4478	9.76918	11.0056	9.13816	15.2187	7.22966	9.27894	3.94254
7.56_140.0680m/z	140.068	7.56063	pos	L-Valine	HMDB00883	Organic acids and derivatives	Carboxylic acids and derivatives	Amino acids, peptides, and analogues	M+Na	C5H11NO2	39.8	1.96	-2.07547	14.7442	14.4834	14.3928	15.334	13.958	14.2152	15.4698	13.9087	14.1768	14.6466	14.8389	14.0299	13.9121	14.7967	13.4518	16.8727	15.3123	15.053	15.835	15.7593	16.2452	17.5888	14.8232	12.8688	16.5412	15.9179	16.6682	15.8274	16.9347	17.1349	16.0792	17.7885	16.1447	15.7296	17.3733	14.3805
7.72_612.3522m/z	612.352	7.7239	neg	PS(21:0/0:0)	LMGP03050026	Lipids and lipid-like molecules	Glycerophospholipids	Glycerophosphoserines	M+FA-H	C27H54NO9P	39.8	11.4	0.691187	4.5454	5.59381	4.83627	4.18589	4.4917	5.12852	4.77318	5.24252	5.65838	5.50006	4.55797	5.85177	5.44154	5.9936	5.96804	5.1818	5.16446	5.31815	5.36495	5.43756	6.2395	5.97809	6.05394	4.83087	4.937	5.93448	4.69096	5.04463	5.89563	5.20704	5.01114	4.18244	4.54674	4.51266	4.80097	5.38829
7.82_453.3010m/z	453.301	7.82042	neg	4Z,7Z,10Z,13Z,16Z,19Z,22Z,25Z-octacosaoctaenoic acid	LMFA01030811	Lipids and lipid-like molecules	Fatty Acyls	Fatty Acids and Conjugates	M+FA-H	C28H40O2	39.8	3.8	-0.113959	1.37849	1.87423	1.91949	1.91385	1.58178	1.99557	2.08936	2.07531	1.71188	1.42734	1.63187	1.34745	1.88014	2.15244	1.34131	1.49578	2.19272	2.55645	1.57486	2.68163	2.04261	2.23568	1.77602	3.89391	3.33935	7.49624	2.71607	2.21054	6.81114	5.99864	9.84516	8.50102	1.04619	4.78201	12.6557	1.70122
7.86_271.2271m/z	271.227	7.86182	neg	4-hydroxy palmitic acid	LMFA01050048	Lipids and lipid-like molecules	Fatty Acyls	Fatty Acids and Conjugates	M-H	C16H32O3	39.8	9.48	-2.87067	3.03655	3.19939	3.3143	3.65876	4.12136	3.71393	3.75999	3.84026	4.44713	4.34718	3.74409	4.02421	3.92606	4.04823	3.97187	5.06196	4.47845	3.64879	3.88669	3.54669	2.50347	3.68485	3.00456	3.50023	3.17561	3.14314	3.1092	3.52327	3.61529	2.86627	3.18697	3.05843	3.63631	3.20583	3.23295	3.22653
8.07_617.2740m/z	617.274	8.06653	neg	PI(20:5(5Z,8Z,11Z,14Z,17Z)/0:0)	LMGP06050026	Lipids and lipid-like molecules	Glycerophospholipids	Glycerophosphoinositols	M-H	C29H47O12P	39.8	13	1.31344	4.17399	4.081	4.28607	5.95537	5.21881	6.29932	5.26549	5.68126	8.00388	9.24539	9.0248	10.7931	11.7482	11.515	11.8499	1.87963	3.53265	4.32059	3.11768	2.16595	1.42625	1.25868	3.08688	4.45307	4.51301	4.97273	1.18498	1.46598	3.93982	4.07593	2.86193	2.98382	2.31169	2.54895	3.21206	7.21308
8.40_747.5648m/z	747.565	8.40417	neg	SM(d16:1/18:0)	LMSP03010042	Lipids and lipid-like molecules	Sphingolipids	Phosphosphingolipids	M+FA-H	C39H79N2O6P	39.8	11.9	-1.45651	204.633	193.114	188.926	167.322	188.787	169.508	220.278	137.14	209.817	229.71	207.97	185.53	223.194	174.584	225.917	192.808	193.972	146.215	173.779	223.417	236.947	179.782	165.477	158.017	130.482	160.354	177.304	136.285	127.64	192.168	172.293	169.074	170.289	166.128	205.997	252.214
8.69_262.2297n	263.237	8.69467	pos	Farnesyl acetone	265036	Unclassified	Unclassified	Unclassified	M+H-H2O, M+H	C18H30O	39.8	3.62	0.0998564	34.7338	34.8583	35.4244	35.2198	34.7667	35.5848	33.3638	34.5881	35.1151	35.6395	36.3548	35.0222	37.1615	36.5819	35.0673	34.1947	39.3598	33.8026	31.2388	23.9239	27.2611	25.3727	24.3699	31.8569	28.4269	55.1992	36.4908	40.4533	45.8308	50.4841	47.6579	33.6071	41.2192	40.691	36.7663	44.2999
8.73_367.2637m/z	367.264	8.7349	neg	didesmethyl tocotrienol	LMPR02020058	Lipids and lipid-like molecules	Prenol lipids	Quinones and hydroquinones	M-H	C25H36O2	39.8	6.94	-1.50801	8.57203	9.94452	9.95559	9.73395	8.57095	10.0407	10.1619	10.0533	11.4441	9.80769	11.8384	10.8692	11.3613	10.7087	10.9022	10.7727	9.66802	10.944	9.59441	10.4049	10.3425	11.4242	12.5198	9.83647	10.6654	10.1667	11.0392	10.7484	9.19632	12.4564	9.84256	10.3585	10.2996	9.25169	9.79365	10.3555
8.81_307.2632m/z	307.263	8.81165	pos	Stearic acid	HMDB00827	Lipids and lipid-like molecules	Fatty Acyls	Fatty acids and conjugates	M+Na	C18H36O2	39.8	10.1	8.52003	6.6598	6.94441	7.11729	7.05644	6.79243	6.7347	6.05562	6.91868	7.23515	7.77788	6.53743	7.59292	7.1755	6.87788	6.56479	6.22579	7.80611	6.9007	7.02863	3.34433	4.26186	4.07826	5.24609	6.24856	5.3595	10.4335	3.71583	4.72567	7.46865	6.88917	11.5648	2.83969	8.95657	6.01377	5.49856	10.6893
0.68_138.0548m/z	138.055	0.6796	pos	2-Aminobenzoic acid	HMDB01123	Benzenoids	Benzene and substituted derivatives	Benzoic acids and derivatives	M+H	C7H7NO2	39.7	0.725	-1.18598	15.7212	16.329	16.4843	14.4238	15.7637	16.1415	16.5559	17.036	16.2213	15.6901	16.9896	15.8017	15.6642	16.738	16.5698	23.4962	22.5929	22.4018	14.5167	39.0214	25.6731	23.6366	22.3688	25.0412	17.1247	21.8479	18.79	34.9257	35.6386	36.3822	45.3717	22.6133	34.0716	39.8625	37.4638	28.1501
0.73_216.0979m/z	216.098	0.73465	pos	FK-409	62986	Unclassified	Unclassified	Unclassified	M+H	C8H13N3O4	39.7	1.68	0.0258806	3.08384	3.15118	3.24879	2.83625	3.26167	3.25513	2.98232	3.03411	3.0882	3.39614	3.4767	3.00025	3.66966	3.00072	3.15081	2.15052	6.74231	4.14255	3.11003	4.31389	4.13796	5.64328	2.99636	4.50564	4.97373	0.533597	0.492274	1.17569	1.70291	2.19253	1.6954	1.81283	2.86539	4.89559	5.33154	4.7714
0.82_130.0862m/z	130.086	0.8242	pos	D-Pipecolic acid	HMDB05960	Organic acids and derivatives	Carboxylic acids and derivatives	Amino acids, peptides, and analogues	M+H	C6H11NO2	39.7	0	-0.43181	8.13172	8.30891	8.30944	7.54063	8.19944	8.41659	8.37022	7.75533	8.72581	8.27661	8.48002	7.71304	8.12461	8.04206	8.58437	3.75721	5.50728	5.4065	5.18806	7.80625	9.48379	5.75555	11.1205	11.0159	9.82373	10.2268	5.73282	56.3401	6.78143	13.9047	6.45033	9.75494	99.6219	6.07937	5.26601	7.24397
1.25_113.0345m/z	113.034	1.24933	pos	Uracil	HMDB00300	Organoheterocyclic compounds	Diazines	Pyrimidines and pyrimidine derivatives	M+H	C4H4N2O2	39.7	0	-0.727517	36.1463	36.8513	36.4087	35.1212	35.7533	36.7102	37.0006	37.7824	36.4493	36.3143	35.0887	35.5579	36.7394	35.4339	36.8143	5.79664	60.73	27.0279	39.5633	34.2379	46.403	52.8453	15.5169	36.07	51.5109	19.1794	27.3623	21.9084	14.9285	40.0281	39.357	38.1235	57.7016	8.11666	51.7323	25.291
1.26_267.0587m/z	267.059	1.25622	pos	Pseudouridine	HMDB00767	Nucleosides, nucleotides, and analogues	Nucleoside and nucleotide analogues	Unclassified	M+Na	C9H12N2O6	39.7	0.572	-0.120911	17.9429	18.281	18.5443	16.7406	18.7663	18.459	17.8057	18.0965	17.1795	19.8641	19.0372	16.8724	19.7027	18.5239	18.4177	2.0538	33.8198	13.6613	17.7966	17.9903	23.5733	24.9045	6.78914	18.9583	25.0976	9.22671	12.6338	10.5273	5.96221	15.2189	16.9812	16.2332	25.2679	3.03137	19.0332	12.8769
11.53_178.1226m/z	178.123	11.5335	pos	RETUSOQUINONE	43959	Unclassified	Unclassified	Unclassified	M+NH4	C11H12O	39.7	0	-0.525645	19.4841	20.5002	20.4833	18.0932	19.6758	20.0691	20.0983	20.9084	20.847	20.5784	19.5994	21.2627	18.7951	20.9114	20.7634	17.6992	20.053	20.1776	17.9928	21.2712	20.91	15.211	19.7926	16.7526	16.0692	21.4905	17.6936	23.5125	14.9943	16.6465	21.3559	16.2181	20.167	16.1032	16.9433	19.9984
2.38_243.1340m/z	243.134	2.37702	pos	L-4-Hydroxy-3-methoxy-a-methylphenylalanine	1219	Unclassified	Unclassified	Unclassified	M+NH4	C11H15NO4	39.7	0	0.214388	13.8965	14.7445	15.0535	13.0938	13.9083	13.3245	15.2592	15.0342	14.908	15.1965	15.0754	15.3707	15.4532	14.6071	16.1077	6.67906	7.56077	6.63619	5.97395	13.1437	8.34862	4.46966	5.59032	5.96954	5.98583	16.8891	11.6011	8.79646	22.3606	31.0999	25.7027	22.8348	11.3753	32.4446	32.7885	17.3376
2.41_262.1649m/z	262.165	2.41143	pos	Polyethylene, oxidized	88485	Lipids and lipid-like molecules	Fatty Acyls	Fatty acids and conjugates	M+NH4	C12H20O5	39.7	0	0.0671736	13.091	13.3535	13.4434	13.3161	12.8961	13.1342	13.0179	13.6278	13.9245	13.0634	13.1581	13.776	13.2157	13.2195	12.5268	9.47927	9.5407	10.0666	17.5944	12.3578	11.7367	14.1076	9.6743	13.5297	20.351	15.3112	15.1928	9.45152	22.0454	27.5557	24.6433	24.7526	23.6906	15.9581	24.4996	17.5253
2.60_265.0795m/z	265.08	2.60422	pos	Thymidine	HMDB00273	Nucleosides, nucleotides, and analogues	Pyrimidine nucleosides	Pyrimidine 2'-deoxyribonucleosides	M+Na	C10H14N2O5	39.7	2.72	0.161285	3.02443	2.95823	2.90873	3.15591	2.93307	2.92838	3.08038	3.03569	2.87706	2.86965	2.85253	3.10484	2.98002	3.09081	3.093	2.38095	3.46307	3.53399	4.7727	2.9069	1.69413	3.26935	2.82615	2.89965	3.33148	1.03803	0.997226	0.657672	1.45168	1.45378	2.03516	1.81878	3.28777	1.40172	2.56121	1.88526
2.61_411.1092m/z	411.109	2.61025	neg	Derrubone	LMPK12050239	Lipids and lipid-like molecules	Polyketides	Flavonoids	M+FA-H	C21H18O6	39.7	11.7	1.73177	0.630266	0.732982	0.88821	0.425635	0.49069	0.672572	0.330272	0.70094	0.864824	0.814307	0.631769	0.566255	0.455176	0.691793	0.860278	1.015e-10	0.364318	0.242543	0.306936	1.60914	0.233553	0.142732	0.176073	0.892936	0.117003	0.65581	0.642929	1.11646	0.838991	2.01372	1.78724	0.59639	2.86109	2.31778	2.11264	1.66014
2.80_384.1151m/z	384.115	2.80445	pos	Succinyladenosine	HMDB00912	Nucleosides, nucleotides, and analogues	Purine nucleosides	Unclassified	M+H	C14H17N5O8	39.7	0.873	0.220036	7.99977	7.97582	8.14815	8.17376	8.24544	8.33871	7.24116	7.9041	7.65311	8.74203	8.29337	7.67417	8.41185	7.71422	8.08321	3.07869	5.996	7.79633	7.18939	4.27471	6.72382	9.89885	5.35898	10.3767	5.8831	4.5309	7.91766	6.12427	9.51937	11.3992	22.0805	5.94076	27.8431	6.56653	9.2976	5.03193
3.79_246.1699m/z	246.17	3.78708	pos	Isovalerylcarnitine	HMDB00688	Lipids and lipid-like molecules	Fatty Acyls	Fatty acid esters	M+H	C12H23NO4	39.7	0	-0.506972	41.4548	40.7789	40.6048	42.0519	41.4335	39.5824	42.7513	39.6779	40.1374	41.7455	40.8585	39.9273	40.4736	41.7688	39.6216	22.995	59.5216	63.8309	28.9959	102.589	23.8448	37.9541	72.3385	51.2823	47.7237	104.017	47.7613	39.8593	112.527	128.029	39.2984	102.481	48.2765	55.949	116.129	75.5294
4.58_206.0817m/z	206.082	4.58247	neg	N-Acetyl-L-phenylalanine	34536	Organic acids and derivatives	Carboxylic acids and derivatives	Amino acids, peptides, and analogues	M-H	C11H13NO3	39.7	4.98	-2.84307	6.74204	7.05803	6.95625	7.46981	6.92801	7.31044	7.53188	7.08728	7.32309	7.7415	8.04497	6.93542	6.97547	7.8135	7.06481	5.86437	6.71639	8.36372	5.58433	9.39565	8.20001	5.6258	7.78048	7.90855	7.63264	7.44316	11.5364	11.506	12.4124	12.065	13.4387	9.41776	9.66275	16.3989	11.6469	13.8189
4.65_260.1856m/z	260.186	4.65362	pos	Hexanoylcarnitine	HMDB00705	Lipids and lipid-like molecules	Fatty Acyls	Fatty acid esters	M+H	C13H25NO4	39.7	0	-0.157665	27.8504	27.2169	27.1019	28.0748	27.8762	27.2112	28.2396	26.9773	27.7006	25.9561	27.7735	27.1191	27.2207	27.0128	27.9388	105.417	63.1869	22.352	57.1572	8.5478	8.22268	126.11	112.608	17.3505	15.6517	48.3135	23.7577	5.38014	54.9667	77.2048	19.9571	18.8275	134.014	29.1982	181.831	6.29959
4.66_130.0650m/z	130.065	4.6605	pos	INDOLE-3-CARBINOL	44445	Organoheterocyclic compounds	Indoles and derivatives	Indoles	M+H-H2O	C9H9NO	39.7	0	-0.75034	5.12059	4.99209	5.12902	5.08698	5.69501	4.81128	4.88911	4.95785	5.08418	5.21802	5.25604	4.87178	5.3251	5.73332	5.49303	2.61168	3.93981	2.72848	3.5853	5.19397	3.51305	4.32121	4.43502	4.65049	3.65688	8.98891	13.1281	18.28	5.08636	5.61104	7.83726	5.75072	10.6814	5.69138	4.06863	5.17222
4.87_213.0734m/z	213.073	4.86702	pos	(R)-3-((R)-3-Hydroxybutanoyloxy)butanoate	63260	Unclassified	Unclassified	Unclassified	M+Na	C8H14O5	39.7	0	0.134658	19.6557	18.0693	16.2559	20.318	18.541	20.7619	19.0021	16.8171	17.474	16.2915	14.4409	14.3104	14.7816	13.7881	12.4877	24.3545	18.7501	22.9982	25.0748	21.4589	20.7935	22.955	19.6949	19.3523	20.3905	22.549	21.9687	19.9297	23.5295	21.7676	19.9698	23.8167	23.2597	21.204	24.3797	13.839
5.17_227.1541m/z	227.154	5.16795	pos	6-Methylergoline	66675	Unclassified	Unclassified	Unclassified	M+H	C15H18N2	39.7	2.54	-0.700591	2.65834	2.39483	2.08449	2.4734	2.65103	2.89851	2.61045	2.09582	2.1253	2.2441	1.87274	1.66227	1.73903	1.4807	1.24093	7.16404	8.17596	5.3458	9.73176	10.9302	7.91906	11.2648	8.79332	6.60122	5.92935	0.0754652	0.436044	0.0848455	1.015e-10	1.67307	5.2499	0.0670302	6.45132	1.24326	2.9807	3.70427
5.17_433.1137m/z	433.114	5.16548	neg	Monospermoside	LMPK12120026	Lipids and lipid-like molecules	Polyketides	Flavonoids	M-H	C21H22O10	39.7	2.83	-0.674297	16.5222	16.7773	17.1996	17.5364	17.7954	17.2222	16.6313	16.2707	17.0926	18.1352	16.3737	17.3001	16.6486	16.6444	16.7769	6.39027	35.0799	21.1748	1.78038	17.7713	25.4776	7.32743	4.58478	65.6732	2.26479	105.138	17.4428	7.47998	45.2097	70.723	153.744	10.8081	2.31359	5.22365	129.555	15.8921
5.42_247.1335m/z	247.133	5.41577	pos	amaralin	LMPR0103420002	Lipids and lipid-like molecules	Prenol lipids	Isoprenoids	M+H-H2O	C15H20O4	39.7	3.97	2.34164	2.33928	2.34365	2.20311	2.24231	2.32105	2.2685	2.52527	2.0056	2.50829	2.41061	1.88795	2.13871	1.96792	1.93023	1.94256	0.483033	0.533094	1.5086	1.54003	0.581383	1.6803	1.01778	1.32741	1.76209	1.98992	1.41542	3.2906	0.598734	1.39835	1.52237	2.34825	0.733408	1.62215	2.14898	2.1578	0.608248
5.63_361.1145m/z	361.115	5.62692	neg	Catalpol	LMPR0102070007	Lipids and lipid-like molecules	Prenol lipids	Isoprenoids	M-H	C15H22O10	39.7	5.75	1.44702	18.6651	18.0956	18.6783	19.2472	18.317	17.7281	18.8783	17.5823	19.6885	17.6213	18.4042	17.7069	17.8547	17.7325	17.5293	2.91792	5.76127	5.47417	10.0461	7.69729	5.56014	5.36962	7.52273	11.2092	6.58299	2.33408	2.85278	0.365087	5.3061	1.16906	12.6377	0.814289	8.32581	4.40574	2.73546	1.9106
5.83_213.1096m/z	213.11	5.82885	pos	2-Amino-4-hydroxy-6-(hydroxymethyl)-7,8-dihydropteridine	3335	Unclassified	Unclassified	Unclassified	M+NH4	C7H9N5O2	39.7	0	0.99716	34.6118	32.7677	32.0851	35.9619	35.6756	33.7375	33.072	34.3714	31.4776	31.1799	31.3116	30.4587	30.5854	29.7317	27.9224	43.7083	36.6241	38.3575	39.1851	39.4749	38.4166	41.3746	38.3943	33.3468	38.8493	38.2106	39.2048	37.1766	37.667	38.2435	34.7232	38.1807	38.8371	35.8954	36.6841	30.9024
5.99_315.1340m/z	315.134	5.98725	pos	Longifolonine	67811	Unclassified	Unclassified	Unclassified	M+NH4	C17H15NO4	39.7	0	0.306739	7.34377	7.81749	8.1424	6.84857	6.95884	7.69983	7.86784	7.45997	7.90809	8.1517	9.04984	8.11505	10.5375	7.75597	8.1881	11.4243	3.99787	16.1562	5.32053	0.604055	4.23967	1.26627	7.80745	7.55352	6.45078	6.3287	6.74737	1.81253	6.7023	5.38034	7.57432	9.89332	3.96459	4.8251	12.187	6.94515
6.49_224.1279m/z	224.128	6.48793	pos	Cerulenin	44856	Organoheterocyclic compounds	Epoxides	Oxirane carboxylic acids and derivatives	M+H	C12H17NO3	39.7	1.26	-0.811398	9.70338	9.31318	9.01364	9.97566	9.22558	9.59521	10.0171	8.69979	9.63495	8.61886	9.10097	8.95634	8.669	8.98538	9.52184	11.4686	10.1822	9.29797	10.5012	9.34106	10.8526	12.3743	10.0928	9.47451	10.9886	9.66193	11.9244	10.6739	10.0424	10.8317	9.46463	11.8051	10.4525	9.89502	10.2332	9.01458
6.57_172.1695m/z	172.17	6.57053	pos	Eucalyptol	HMDB04472	Organoheterocyclic compounds	Oxanes	Unclassified	M+NH4	C10H18O	39.7	0	-0.475748	2.71482	2.91699	2.96107	2.59129	2.46866	2.83292	2.96641	3.02824	2.93647	2.82089	3.05868	3.03664	3.1136	3.05017	3.25977	10.8968	12.2281	14.5429	7.51138	9.73533	12.323	18.8865	10.808	9.00418	19.7288	11.091	13.9789	9.33323	11.5315	18.3883	13.7043	16.89	11.501	13.2761	8.75852	10.7952
7.00_441.3363m/z	441.336	6.99773	pos	18-acetoxy-1alpha-hydroxyvitamin D3	42339	Unclassified	Unclassified	Unclassified	M+H-H2O	C29H46O4	39.7	0	-0.0014617	2.72549	2.79502	2.76813	2.70453	2.74697	2.50641	2.94407	2.78083	3.24899	2.49482	2.54788	2.73263	3.38011	2.6617	2.20435	2.26498	3.93493	14.4295	1.07634	6.12589	2.6362	2.56907	5.04019	8.32969	6.56355	5.49465	0.656949	0.52886	4.73135	5.64936	4.99935	4.52621	1.11281	17.572	20.644	8.22061
7.26_324.2301n	347.219	7.26438	pos	methyl-10-hydroperoxy-8E,12Z,15Z-octadecatrienoate	74463	Lipids and lipid-like molecules	Fatty Acyls	Fatty Acids and Conjugates	M+H-H2O, M+Na	C19H32O4	39.7	0	0.146363	17.3256	17.1398	17.2568	18.3823	17.2661	17.072	16.5818	17.8944	16.8209	17.3297	16.9821	16.7533	16.7492	15.542	16.835	19.677	18.6218	21.6963	19.8429	15.2662	13.227	19.0263	16.7329	18.4529	21.35	24.6215	21.3127	19.4824	22.1137	18.0208	16.7671	20.009	23.156	18.3125	29.6414	11.3727
7.42_337.2737m/z	337.274	7.4159	pos	1-Linoleoyl Glycerol	45151	Unclassified	Unclassified	Unclassified	M+H-H2O	C21H38O4	39.7	0	0.0555168	65.8973	64.383	62.869	66.1575	65.2449	66.0473	66.1396	64.183	61.841	63.7044	61.7474	61.8925	62.942	59.6912	61.5748	73.0074	61.9457	54.9307	43.9502	67.2855	45.52	42.9731	37.607	70.5967	50.402	86.6756	80.2039	86.3353	101.049	119.186	77.2849	78.3064	73.6002	110.466	84.1781	68.3214
7.64_305.2483m/z	305.248	7.64132	neg	8,11,14-Eicosatrienoic acid	HMDB02925	Lipids and lipid-like molecules	Fatty Acyls	Fatty acids and conjugates	M-H	C20H34O2	39.7	5.94	-1.04923	7.27678	7.07508	7.05841	6.74026	7.08226	6.2138	6.01804	6.2404	5.76741	6.64242	6.78014	6.71912	6.21672	5.36808	6.33255	6.32422	7.03356	5.68789	7.8422	3.8042	6.4855	6.41042	5.89054	7.66465	7.71892	6.98955	4.20344	4.20961	6.10719	6.39506	5.59436	6.48018	4.53702	6.60842	5.96047	5.55704
7.84_104.1067m/z	104.107	7.84277	pos	Iso-Valeraldehyde	HMDB06478	Organic oxygen compounds	Organooxygen compounds	Carbonyl compounds	M+NH4	C5H10O	39.7	2.92	-2.97462	18.2766	18.0348	18.0065	18.4157	18.4293	18.229	18.0324	18.5425	17.4092	17.9611	18.1133	17.926	18.5366	17.4705	17.9142	15.8242	18.2184	15.2891	14.2203	13.1842	13.9691	15.9859	16.5671	19.0075	16.4541	11.131	7.65027	8.54025	10.3047	10.0106	8.35371	8.04212	9.18008	9.2785	9.59608	12.4204
7.84_280.2638m/z	280.264	7.83588	pos	9,12,15-octadecatrienal	LMFA06000102	Lipids and lipid-like molecules	Fatty Acyls	Fatty aldehydes	M+NH4	C18H30O	39.7	5.63	1.1298	3.7228	3.59987	3.51769	4.21466	3.49672	3.70119	3.47864	3.92761	3.11174	3.78019	3.25124	3.19393	3.5595	3.79322	3.62487	10.9166	5.60186	8.44	5.8091	8.39415	4.07672	4.67268	5.21209	6.34819	9.00391	10.7828	10.7303	13.1021	10.104	5.123	6.8803	5.82601	6.6039	7.0634	8.33675	6.81297
7.99_582.4349n	605.424	7.9874	pos	Polidocanol	69582	Unclassified	Unclassified	Unclassified	M+NH4, M+Na, M+H	C30H62O10	39.7	1.13	1.06325	326.058	398.715	446.885	295.942	298.602	340.772	368.917	399.386	421.977	462.523	503.657	487.882	555.18	558.955	570.613	288.451	315.087	323.263	322.588	339.881	340.218	308.318	341.281	288.548	268.661	321.239	302.149	357.413	287.099	313.125	366.716	289.277	309.113	263.627	299.338	561.315
8.27_745.5504m/z	745.55	8.26638	neg	SM(d18:1/16:1)	LMSP03010041	Lipids and lipid-like molecules	Sphingolipids	Phosphosphingolipids	M+FA-H	C39H77N2O6P	39.7	9.17	0.444734	254.339	88.6879	180.397	155.9	120.135	286.425	258.309	342.637	182.532	232.212	382.964	311.129	353.054	350.752	347.868	224.076	160.832	247.023	234.992	276.631	253.791	267.343	293.533	289.921	245.462	219.118	277.82	158.886	239.537	375.348	259.129	392.282	219.095	106.593	277.71	190.036
8.38_452.3585m/z	452.358	8.37792	pos	Acetostearin	88234	Unclassified	Unclassified	Unclassified	M+NH4	C23H46O7-2	39.7	0	0.66789	1012.71	1013.63	1011.66	1013.16	1015.11	1028.82	993.73	1025.9	1010.92	1008.75	1001.05	1005.04	991.861	1004.26	974.79	1211.02	1008.75	1025.06	1068.62	1082.32	1058.52	1232.54	1054.57	968.782	1104.07	1052.56	1162.89	1118.18	1140.65	1005.17	1068.45	1142.7	1065.78	1060.29	1058.12	988.919
8.84_356.2927n	339.289	8.83918	pos	MG(18:1(11E)/0:0/0:0)[rac]	LMGL01010004	Lipids and lipid-like molecules	Glycerolipids	Monoradylglycerols	M+H-H2O, M+H	C21H40O4	39.7	0.88	-0.0242918	24.5753	23.7473	22.9453	25.017	23.916	25.5414	23.8268	23.4868	22.4464	23.4351	22.4127	25.1173	24.2935	23.6565	24.8472	36.0166	45.5838	28.2115	26.4885	18.7273	18.0973	16.9294	16.0032	29.8075	19.4326	24.8772	14.9421	16.0771	25.446	35.0306	26.9149	10.6657	25.4803	24.5444	20.8091	39.6713
8.93_368.3169m/z	368.317	8.93462	neg	Aplidiasphingosine	LMSP01080016	Lipids and lipid-like molecules	Sphingolipids	Sphingoid bases	M-H	C22H43NO3	39.7	9.75	-0.232903	0.699298	0.514149	0.608973	0.81001	0.509703	0.589097	1.13434	0.647646	0.561512	0.799806	0.839779	0.892801	0.623867	0.771146	0.916094	0.746961	0.725383	0.38438	0.339443	0.813703	0.40195	0.441182	0.39157	0.942602	0.53853	0.342039	0.402146	0.489121	0.645285	1.3128	0.376843	0.223151	0.229881	0.599164	0.562834	0.927492
9.02_340.1704m/z	340.17	9.01525	neg	JWH 073 2-methylnaphthyl analog	96663	Unclassified	Unclassified	Unclassified	M-H	C24H23NO	39.7	3.36	-0.769887	0.845284	1.1536	1.26009	1.1352	1.29933	1.31502	1.27125	1.08896	1.62059	1.40236	1.10617	1.61054	1.54257	1.12442	2.00079	1.13031	1.03454	1.55879	1.3327	0.950465	1.00654	0.600319	1.30226	1.2593	1.08333	1.41549	0.96711	1.17669	0.833416	1.23154	1.66031	0.759504	0.982477	0.666112	0.694606	1.2972
9.12_310.3104m/z	310.31	9.11933	pos	9R,10S-Epoxy-3Z,6Z-eicosadiene	LMFA12000309	Lipids and lipid-like molecules	Fatty Acyls	Oxygenated hydrocarbons	M+NH4	C20H36O	39.7	0	-0.105476	40.8147	41.9368	42.6665	41.5269	41.9445	40.4314	39.3562	43.4764	44.2635	42.1565	40.7696	42.6775	39.5567	38.3306	41.0518	68.3621	67.7148	56.0839	193.865	59.1248	86.8358	82.5427	139.664	118.246	38.9328	100.925	71.6788	44.7412	48.5781	63.6685	136.987	34.0652	110.522	104.731	126.043	42.744
0.62_235.0568m/z	235.057	0.617667	pos	Homocysteine thiolactone	HMDB02287	Organic acids and derivatives	Carboxylic acids and derivatives	Amino acids, peptides, and analogues	2M+H	C4H7NOS	39.6	1.84	-0.451015	5.31676	5.63534	6.10983	5.0366	6.10094	5.43808	4.69143	5.30444	6.11307	6.62967	6.39214	6.12795	5.46843	6.04682	5.98062	4.54837	7.01431	7.8198	6.14832	4.43291	6.57905	6.40963	5.39283	6.45362	5.90037	4.94947	3.17004	8.27292	7.21814	4.40806	3.51425	4.87723	6.25797	6.99697	7.36865	7.69785
0.70_148.1331m/z	148.133	0.70025	pos	4,4-dimethyl valeric acid	LMFA01020144	Lipids and lipid-like molecules	Fatty Acyls	Fatty Acids and Conjugates	M+NH4	C7H14O2	39.6	0	-0.679198	1.66002	1.67442	1.70128	1.53856	1.71467	1.70962	1.67722	1.50885	1.70557	1.77086	1.81985	1.43539	1.43922	1.51284	1.66096	2.56613	1.84878	1.46399	1.02937	3.05352	1.70575	3.37221	1.21414	3.465	1.68311	1.5476	3.23415	2.37838	4.08302	4.44162	5.15142	4.81801	8.55961	4.50411	4.12564	3.16086
0.71_144.1018m/z	144.102	0.714017	pos	Proline betaine	HMDB04827	Organic acids and derivatives	Carboxylic acids and derivatives	Amino acids, peptides, and analogues	M+H	C7H13NO2	39.6	0	-0.710022	19.7378	19.383	19.1162	20.4507	20.4325	19.6589	18.409	19.798	20.0097	19.0393	17.6178	20.3258	18.6187	19.5661	19.1977	16.5293	13.3155	20.6635	19.7062	18.7984	26.214	18.2311	24.3068	27.9291	25.4933	95.4417	33.0357	96.571	73.5483	54.8826	38.4447	34.6848	27.472	48.6671	52.5205	30.9768
0.72_307.0839n	308.091	0.720883	pos	Glutathione	HMDB00125	Organic acids and derivatives	Carboxylic acids and derivatives	Amino acids, peptides, and analogues	M+H, M+Na	C10H17N3O6S	39.6	0	0.354442	79.1413	81.634	80.7964	73.3074	80.7736	80.7941	81.6901	82.4791	81.4699	81.7369	77.4996	78.7893	79.7551	82.0332	80.3773	81.128	59.7664	115.172	77.7092	111.56	277.458	112.851	98.7423	92.4178	97.5588	73.036	108.931	96.7043	121.362	93.6626	122.508	105.581	113.183	209.988	198.565	124.979
0.73_120.0653m/z	120.065	0.73465	pos	L-Threonine	HMDB00167	Organic acids and derivatives	Carboxylic acids and derivatives	Amino acids, peptides, and analogues	M+H	C4H9NO3	39.6	1.79	-1.82381	2.37191	2.42679	2.48675	2.38194	2.36194	2.49977	2.24399	2.33609	2.69303	2.36107	2.5568	2.17079	2.58648	2.29949	2.13812	1.21379	2.86469	3.83232	3.22818	3.24865	4.32349	7.67272	2.65423	4.16491	10.2711	0.970219	1.42002	1.00369	1.34089	1.82379	1.77586	1.38433	1.6573	2.02265	3.00989	3.42411
0.97_204.1228m/z	204.123	0.96885	pos	L-Acetylcarnitine	HMDB00201	Lipids and lipid-like molecules	Fatty Acyls	Fatty acid esters	M+H	C9H17NO4	39.6	0	-0.920808	911.924	907.519	892.361	885.642	905.17	943.684	913.199	892.703	901.329	886.68	888.731	879.999	879.563	886.194	872.79	805.26	910.068	1075.22	1254.54	1156.11	1243.71	1101.04	959.555	1061.82	1568.63	837.155	526.67	496.82	923.716	1043.47	945.431	794.662	1216.29	603.203	1000.34	833.468
1.01_173.0085m/z	173.009	1.01485	neg	Dehydroascorbic acid	HMDB01264	Organoheterocyclic compounds	Lactones	Gamma butyrolactones	M-H	C6H6O6	39.6	6.37	-3.79082	1.56846	1.96608	1.08198	1.77566	1.38825	1.97261	1.97175	1.96852	1.98181	1.97713	2.33468	1.85498	2.14958	1.94346	1.95372	1.015e-10	0.85169	0.684061	1.22673	0.71484	0.46344	0.380264	0.982311	1.70319	0.959722	1.92793	4.12014	6.36471	1.95467	2.09095	6.23684	3.463	7.15863	3.26213	3.53693	1.43761
1.27_243.0617m/z	243.062	1.26942	neg	Uridine	HMDB00296	Nucleosides, nucleotides, and analogues	Pyrimidine nucleosides	Unclassified	M-H	C9H12N2O6	39.6	2.73	-2.4095	175.339	190.381	184.678	192.56	187.165	196.944	205.965	214.665	220.908	219.898	224.552	215.781	209.227	216.503	209.208	29.0048	321.155	145.761	198.445	177.98	252.93	266.706	93.96	215.58	265.262	101.333	129.66	122.291	69.6554	205.466	184.813	183.985	270.24	39.8459	259.916	135.595
1.72_132.1018m/z	132.102	1.71805	pos	L-Isoleucine	HMDB00172	Organic acids and derivatives	Carboxylic acids and derivatives	Amino acids, peptides, and analogues	M+H	C6H13NO2	39.6	0	-0.865645	14.0089	14.0926	13.8096	13.4546	13.9896	14.4289	14.1625	13.605	14.0545	14.2122	13.3666	13.2884	13.9562	14.0327	14.584	11.2969	12.2569	11.8398	10.938	14.8138	11.5938	11.0709	11.0078	12.9878	10.7213	13.5071	15.4725	18.046	19.4887	24.7031	11.3859	18.4344	13.134	20.7	23.3365	16.7235
10.04_366.3733m/z	366.373	10.0404	pos	Behenoyl-EA	LMFA08040052	Lipids and lipid-like molecules	Fatty Acyls	Fatty amides	M+H-H2O	C24H49NO2	39.6	0.873	0.582372	9.51803	9.59749	9.35892	9.56233	9.58918	9.28702	9.6336	10.1028	9.36179	9.60223	8.36886	9.76672	9.04605	8.26079	8.92494	11.6901	10.6985	9.88845	18.3677	11.7795	12.5408	10.7003	15.1673	24.7029	10.1533	18.1296	11.6948	9.78634	9.6087	9.89259	13.9327	8.31967	17.9889	13.5758	15.229	11.8582
11.27_689.5250m/z	689.525	11.272	pos	PE(14:1(9Z)/P-18:1(9Z))	HMDB08886	Lipids and lipid-like molecules	Glycerophospholipids	Glycerophosphoethanolamines	M+NH4	C37H70NO7P	39.6	12.1	3.24031	11.3396	10.8696	10.5174	12.9096	11.4133	10.8719	10.1637	10.8304	11.4731	11.009	8.75714	10.5749	11.1507	8.57491	8.3053	14.4384	12.1273	13.5768	14.4252	11.0799	10.7974	12.9962	13.3712	12.5561	12.5335	12.8181	10.7004	12.3158	12.783	12.4109	11.137	11.9546	11.9397	12.4585	12.1477	13.2819
2.10_218.1385m/z	218.139	2.1016	pos	Propionylcarnitine	HMDB00824	Lipids and lipid-like molecules	Fatty Acyls	Fatty acid esters	M+H	C10H19NO4	39.6	0	-0.698478	180.545	182.739	182.747	178.736	180.104	180.627	182.714	184.81	183.646	181.899	180.631	175.354	181.928	177.516	172.821	85.0103	114.145	115.969	202.271	154.065	215.787	169.485	103.61	195.841	332.829	169.04	193.271	108.442	443.807	577.352	248.222	299.603	265.812	285.297	480.626	258.277
2.69_328.1393m/z	328.139	2.68745	pos	PICROTIN	43703	Organoheterocyclic compounds	Furopyrans	Unclassified	M+NH4	C15H18O7	39.6	0	0.678892	41.1517	42.9261	43.6878	40.1795	40.9556	41.3927	42.0792	43.0917	44.582	43.485	43.5926	43.2748	44.8996	44.9657	44.0281	15.6917	23.1686	17.3765	22.3364	26.2131	26.5041	24.7126	20.5722	17.3834	22.0607	79.034	103.319	99.7025	91.722	121.704	64.779	90.7463	70.5348	99.6359	105.862	63.2413
3.17_130.0650m/z	130.065	3.16722	pos	Isoquinoline	44763	Organoheterocyclic compounds	Isoquinolines and derivatives	Unclassified	M+H	C9H7N	39.6	2.44	-1.07107	11.3663	11.2985	11.3875	11.3083	11.9167	11.007	11.2333	10.8753	11.4227	11.9541	11.298	10.7738	11.5855	11.6266	11.3562	10.2277	10.0731	11.6405	10.3751	12.7326	12.4629	10.8226	13.2845	13.4767	11.1045	9.2468	8.07271	12.0263	11.3504	11.3486	8.97372	10.5265	10.3039	11.5745	9.53285	12.5688
4.51_431.0982m/z	431.098	4.50663	neg	Apigenin 7-O-glucoside	46861	Phenylpropanoids and polyketides	Flavonoids	Flavonoid glycosides	M-H	C21H20O10	39.6	4.23	-0.505542	2.70914	2.54877	2.69812	3.09551	3.06706	3.09744	3.03498	3.06065	2.66917	2.66781	2.93126	3.29355	3.10963	3.35763	3.10676	0.067441	1.14895	7.95094	1.37374	22.0332	4.32526	0.325872	2.22362	3.07831	1.73626	9.30948	3.36785	2.69545	8.52886	4.60231	8.16809	9.21597	1.015e-10	3.05317	28.552	3.55185
5.22_171.1491m/z	171.149	5.21613	pos	7,8-Diaminononanoate	3324	Unclassified	Unclassified	Unclassified	M+H-H2O	C9H20N2O2	39.6	0	-0.703669	11.7823	11.8501	11.8562	11.5097	11.7726	11.615	12.2319	11.9798	12.1274	11.2965	12.0211	11.9218	12.5449	12.2238	11.5918	16.4056	15.7727	14.8524	16.0624	13.8803	15.0295	15.5207	15.016	14.1896	15.1524	15.0531	14.9291	15.6837	16.0616	15.3825	13.4939	15.3002	13.6103	15.5323	14.5304	9.17977
5.40_130.0650m/z	130.065	5.402	pos	2-Indanone oxime	70226	Unclassified	Unclassified	Unclassified	M+H-H2O	C9H9NO	39.6	0	-1.04982	5.77476	5.82596	5.92747	5.95859	6.04073	5.53061	5.56912	5.58482	6.50079	5.94447	5.67978	5.70305	6.38343	6.10247	5.95524	11.7263	7.09618	6.27983	0.694345	12.8689	7.66689	4.40188	14.0583	7.6987	7.30721	19.5128	11.1873	3.48817	9.27975	7.54656	6.62993	16.8649	4.85204	4.85374	7.22971	6.71278
5.43_355.1396m/z	355.14	5.4273	neg	3-O-Benzyl-4,5-O-(1-methylethyldiene)-b-D-fructopyranose	85019	Unclassified	Unclassified	Unclassified	M+FA-H	C16H22O6	39.6	0	-0.632397	6.29413	6.41233	6.37795	5.97147	6.68823	5.94405	6.69977	6.18655	6.07983	5.94974	6.81423	5.84069	6.49903	6.72612	6.2573	1.3139	1.95957	1.99437	1.21593	2.30794	1.15395	1.58727	1.28972	3.1156	0.836526	2.18245	1.9908	1.72759	5.21329	3.96923	4.64877	1.50342	2.48574	3.75607	7.58536	0.0797695
5.86_253.1411m/z	253.141	5.86327	pos	Dodecanedioic acid	HMDB00623	Lipids and lipid-like molecules	Fatty Acyls	Fatty acids and conjugates	M+Na	C12H22O4	39.6	0	0.492845	5.52983	5.71939	5.66712	5.59261	5.19489	5.46932	5.86252	6.45641	5.32721	5.48147	5.40338	6.16288	6.20713	5.78002	6.26802	7.39579	6.77481	5.68154	5.04685	5.60243	7.2198	6.55396	4.87074	6.87095	3.73015	10.1792	16.6596	14.4876	16.7449	22.1714	12.5481	25.8862	12.8619	22.2321	19.1476	11.6989
5.95_333.2061m/z	333.206	5.94583	pos	11b-Hydroxyprogesterone	HMDB04031	Lipids and lipid-like molecules	Steroids and steroid derivatives	Androstane steroids	M+H	C20H28O4	39.6	0	0.276144	3.98873	3.8804	4.06554	4.55689	3.91988	3.51216	3.96601	3.88054	4.1594	3.88389	4.33832	4.2456	4.0216	3.72534	3.8892	1.35166	0.548523	0.764383	0.737961	0.781463	0.947865	1.21682	1.00939	1.27996	1.62117	23.4764	30.1917	21.1417	3.70586	11.184	2.30548	26.9741	2.77135	6.72931	7.97312	2.52998
6.29_238.1568n	261.146	6.28837	pos	(9R,13R)-1a,1b-dihomo-jasmonic acid	LMFA02010010	Lipids and lipid-like molecules	Fatty Acyls	Octadecanoids	M+H-H2O, M+Na	C14H22O3	39.6	0.136	-0.577215	10.2503	9.8591	9.56725	9.47888	10.6056	10.2516	10.6651	9.73437	9.21108	9.43336	9.89017	10.0678	9.27403	9.23287	8.97848	15.0722	10.3889	9.93046	9.36074	11.1518	12.7511	11.8341	11.5811	12.2993	11.2536	33.8693	33.2967	16.879	25.7464	27.3849	14.1505	35.228	15.6012	21.9803	20.8444	6.39295
6.47_244.2635m/z	244.263	6.47417	pos	pentadecanal	LMFA06000083	Lipids and lipid-like molecules	Fatty Acyls	Fatty aldehydes	M+NH4	C15H30O	39.6	0	0.0190404	59.3106	54.9829	53.0402	67.0291	57.568	56.4016	56.2437	55.969	52.777	53.5231	49.8915	51.7491	54.2996	52.2134	53.1114	11.3824	8.50222	8.52925	6.14537	4.66443	8.05127	9.24104	10.7017	17.4533	12.5768	11.4653	13.3413	8.92419	13.7783	10.9243	6.58254	27.041	17.0932	11.5364	10.808	4.75915
6.80_370.2951m/z	370.295	6.79788	pos	cis-5-Tetradecenoylcarnitine	HMDB02014	Lipids and lipid-like molecules	Fatty Acyls	Fatty acid esters	M+H	C21H39NO4	39.6	0	-0.148485	15.2261	15.1089	14.5888	14.8673	15.1496	15.8942	14.9934	15.2962	14.6538	14.707	13.6982	13.1719	12.3951	13.1126	14.4623	31.2683	22.6735	12.3954	52.5548	1.37501	7.86599	25.0139	19.8852	6.86889	10.5944	20.7622	13.3921	8.79733	10.4759	21.8362	9.65153	23.1445	18.6363	16.8523	21.5444	2.87894
6.94_594.3404n	617.331	6.93567	pos	13-Deoxytedanolide	71393	Unclassified	Unclassified	Unclassified	M+NH4, M+Na	C32H50O10	39.6	0	-0.00497478	45.0251	47.3751	48.2986	44.9312	43.2054	43.4656	48.4983	48.7716	49.4429	46.6969	48.2828	48.6288	52.5127	49.3349	50.0592	47.8872	44.9563	43.7652	46.2136	47.0195	47.6847	44.1148	47.3316	41.838	43.6282	49.5045	47.7876	50.2696	43.5902	44.3141	47.422	45.7384	46.963	43.8125	43.3477	49.9675
7.02_246.2350n	264.269	7.02328	pos	Estrane skeleton	LMST02010000	Unclassified	Unclassified	Unclassified	M+H, M+NH4	C18H30	39.6	0.224	0.94148	42.7385	41.5445	40.8815	42.5262	43.08	42.1415	43.2065	44.1551	39.5271	38.6923	41.1514	40.8208	37.7011	37.8949	41.9265	34.1157	41.9152	39.0936	38.7179	41.7055	31.0417	31.6587	31.6999	48.2444	44.895	41.8918	44.1163	44.0111	47.1484	42.693	34.3554	50.3461	36.2525	48.6597	44.5773	41.133
7.04_372.3109m/z	372.311	7.03703	pos	Tetradecanoylcarnitine	HMDB05066	Lipids and lipid-like molecules	Fatty Acyls	Fatty acid esters	M+H	C21H41NO4	39.6	0	0.139806	19.1416	19.091	19.1018	19.2134	19.2218	17.9118	20.2195	19.5429	19.637	18.1438	19.0833	17.2534	12.798	13.6776	13.1626	38.3064	29.8353	19.4292	53.9346	6.79687	14.1244	24.9277	17.7622	16.4718	17.3059	19.7984	15.8519	10.0512	14.5117	20.1361	14.7373	27.7048	21.4432	16.7958	21.996	5.85864
7.15_269.2117m/z	269.212	7.14548	neg	3,7,11-Trimethyl-6E,10-dodecadien-1-ol	LMFA05000145	Lipids and lipid-like molecules	Fatty Acyls	Fatty alcohols	M+FA-H	C15H28O	39.6	4.3	-2.53345	6.73263	7.3584	6.20026	4.92472	6.97545	6.44204	7.11058	6.72375	7.29315	6.74845	6.40039	6.57683	7.25538	6.59965	6.74869	8.5737	8.10622	7.71832	6.48028	5.9718	5.64868	7.0905	4.90868	8.19551	5.68747	9.2904	13.0173	7.81148	7.40629	11.2511	7.1604	7.88709	7.16576	9.34003	8.03331	7.4912
7.31_361.2736m/z	361.274	7.31267	pos	3alpha,7alpha,12alpha-Trihydroxy-24-nor-5beta-cholan-23-al	43153	Unclassified	Unclassified	Unclassified	M+H-H2O	C23H38O4	39.6	0	-0.246727	58.8186	60.2505	59.4071	56.2001	58.1033	61.1075	59.8635	58.5852	65.7502	55.9462	57.3469	56.0375	54.5991	59.4426	53.9419	58.2199	47.1022	56.3223	61.1188	41.8619	47.6674	49.9381	48.429	68.9296	60.5568	69.8049	57.9555	50.3297	73.1861	69.0954	55.1395	55.0025	49.925	68.3254	50.168	60.542
7.46_279.2318m/z	279.232	7.46413	pos	Alpha-Linolenic acid	HMDB01388	Lipids and lipid-like molecules	Fatty Acyls	Lineolic acids and derivatives	M+H	C18H30O2	39.6	0.28	-0.237174	28.5947	28.0698	28.1368	27.8794	28.8773	29.514	28.1083	29.3561	26.5778	26.7927	29.8204	27.8943	29.7615	28.8476	29.6758	35.1911	35.1637	32.3946	23.0295	34.8999	25.6378	24.8879	19.6606	35.9869	23.1088	45.3427	43.5807	60.3338	55.1713	95.6364	46.7032	34.7744	40.1405	67.5426	61.5504	40.3075
7.49_284.3311m/z	284.331	7.49175	pos	14S-Methyl-1-octadecene	LMFA11000019	Lipids and lipid-like molecules	Fatty Acyls	Hydrocarbons	M+NH4	C19H38	39.6	0	-0.162618	342.205	340.88	339.603	342.933	342.998	343.443	339.446	337.077	344.737	339.697	336.903	337.629	339.88	336.211	325.998	404.148	344.688	350.953	361.375	363.579	355.103	407.846	354.216	324.89	366.578	357.623	399.776	375.315	385.568	359.739	367.115	386.78	360.193	362.993	362.355	332.787
7.56_313.2738m/z	313.274	7.56063	pos	MG(16:0/0:0/0:0)	3855	Lipids and lipid-like molecules	Glycerolipids	Monoradylglycerols	M+H-H2O	C19H38O4	39.6	0	0.199231	20.6856	20.2742	19.945	20.1841	20.9743	20.7483	20.8358	20.8785	19.0499	19.8585	19.9932	19.4668	19.684	19.3418	18.7648	35.7762	26.5241	26.3445	26.9513	28.1907	24.4409	24.893	25.2648	37.0789	27.6871	21.9448	17.017	18.5687	22.1582	23.0951	18.707	20.3461	16.3144	21.0322	18.5926	21.2534
7.64_284.6657m/z	284.666	7.64322	pos	6alpha-Glucuronosylhyodeoxycholate	LMST05010016	Lipids and lipid-like molecules	Sterol Lipids	Steroid conjugates	M+2H	C30H47O10-	39.6	3.78	-0.0061296	1.87392	1.97108	1.70624	1.7418	1.5888	1.88689	2.27819	1.86439	1.90433	1.92161	1.13462	1.86622	1.75802	1.58769	2.09782	1.53658	2.09698	1.77319	1.9292	0.978128	1.453	1.4556	1.86833	1.91474	1.37478	1.00107	0.330625	0.248762	1.1165	0.695398	0.468365	0.511133	0.796556	0.783503	0.863049	1.12075
7.77_577.3745m/z	577.374	7.76533	neg	Pandaroside D	84926	Unclassified	Unclassified	Unclassified	M-H	C33H54O8	39.6	0	-0.16264	27.3165	26.3433	26.3852	27.5219	27.1756	26.6613	27.4265	26.4053	27.5102	25.225	25.7242	25.1364	26.4201	26.7269	26.9755	4.07511	11.672	34.9286	37.9081	0.378392	25.189	14.4751	15.9279	52.4311	23.1383	6.0783	0.727922	5.87485	8.4112	9.58909	15.2223	4.68247	42.0721	12.5373	4.52098	23.0009
7.82_454.3886m/z	454.389	7.81523	pos	5alpha-Cholestane-3alpha,7alpha,16alpha,26-tetrol	LMST04030002	Lipids and lipid-like molecules	Sterol Lipids	Bile acids and derivatives	M+NH4	C27H48O4	39.6	2.84	-1.07245	15.7102	14.2392	13.3953	15.9531	16.3011	15.2217	15.3648	14.0132	13.7281	12.868	12.9719	13.3945	13.5112	12.8357	14.1012	13.2615	14.9614	9.97789	18.722	5.9539	9.07701	13.1721	9.10044	7.94651	15.3511	10.6341	18.933	6.62742	8.41522	23.3785	5.22427	14.5839	7.86073	15.1858	17.2839	5.78185
8.11_520.3407m/z	520.341	8.10783	neg	LysoPC(18:1(11Z))	HMDB10385	Lipids and lipid-like molecules	Glycerophospholipids	Glycerophosphocholines	M-H	C26H52NO7P	39.6	4.84	-0.394934	8.59932	7.87089	7.55713	7.87084	8.06568	7.78071	7.06289	7.68842	7.08586	7.51938	6.82759	6.98844	7.13407	8.36821	7.23341	10.727	12.6095	8.72198	7.15156	6.44202	7.3255	9.82351	11.3915	15.6369	9.69449	4.04864	2.56269	4.21068	3.39593	2.83451	2.68934	2.63458	3.8781	2.60206	3.10129	5.09632
8.14_511.2098m/z	511.21	8.13702	pos	Rubraflavone D	49348	Phenylpropanoids and polyketides	Flavonoids	Flavones	M+Na	C30H32O6	39.6	0	1.40363	19.2746	18.6827	18.4621	20.18	19.4722	19.434	18.012	19.0112	19.1647	17.7914	17.8809	18.3832	17.8215	19.3771	18.4286	9.81823	9.10066	13.3457	15.739	17.2701	10.6147	9.55208	15.6845	21.0842	20.3875	17.9761	13.4474	14.194	12.3947	13.4602	17.6369	18.0815	16.5346	21.2101	15.6504	11.968
8.40_511.4965n	512.504	8.39857	pos	Cer(d18:0/14:0)	HMDB11759	Lipids and lipid-like molecules	Sphingolipids	Ceramides	M+H, M+Na	C32H65NO3	39.6	0.383	0.185732	1097.59	1055.86	1030.52	1122.67	1121.66	1112.75	1033.28	1060.14	1046.76	1026.37	988.823	1044.89	959.954	1035.06	957.499	1233.09	1075.35	1139.92	1127.71	1194.34	1113.25	1153.54	1159.39	1119.7	1139.01	1163.67	1057.7	1200.73	1173.94	971.056	1114.8	1082.7	1152.37	1123.57	1043.61	1057.88
8.78_313.2738m/z	313.274	8.77725	pos	MG(0:0/16:0/0:0)	62317	Lipids and lipid-like molecules	Glycerolipids	Monoradylglycerols	M+H-H2O	C19H38O4	39.6	0	0.323015	24.8208	24.4174	24.9462	25.1412	26.5999	22.9837	24.5583	25.9513	24.4549	24.1389	25.2399	26.8113	22.9827	26.2369	22.9352	24.5838	24.8989	24.5034	22.6822	21.2283	21.0594	23.1969	20.4883	26.0082	23.2703	26.8848	26.2312	25.7209	25.902	28.928	28.5261	23.1677	26.8373	28.4473	25.3164	26.0082
9.44_824.5565m/z	824.556	9.44283	pos	PE(22:4(7Z,10Z,13Z,16Z)/22:5(7Z,10Z,13Z,16Z,19Z))	HMDB09604	Lipids and lipid-like molecules	Glycerophospholipids	Glycerophosphoethanolamines	M+H-H2O	C49H80NO8P	39.6	15.5	-2.81325	5.03541	5.10994	4.85048	4.87874	4.0476	4.9802	6.2351	4.20255	4.34853	5.78334	5.0675	3.25867	4.52811	4.29365	8.21407	5.96329	4.05015	3.0824	5.6105	4.69727	4.62888	4.42351	4.0822	2.78358	3.71686	3.24791	4.69909	2.877	4.23488	5.24664	4.01778	6.45446	3.84623	7.0176	7.06266	5.74189
9.69_493.3502m/z	493.35	9.69088	pos	TG(8:0/8:0/8:0)	62029	Unclassified	Unclassified	Unclassified	M+Na	C27H50O6	39.6	0	0.592758	14.8104	14.2318	13.471	16.1074	14.6569	15.2396	13.238	14.9531	14.8191	12.9091	11.2026	14.6287	11.6341	12.8421	14.0854	18.374	15.7896	16.0075	18.2864	14.6736	16.6312	18.1203	14.0774	14.6896	15.1454	16.2745	14.5649	18.2054	16.6491	13.6869	16.3418	14.499	14.7204	17.969	17.0464	16.6327
0.67_276.1558m/z	276.156	0.665833	pos	Epsilon-(gamma-Glutamyl)-lysine	HMDB03869	Organic acids and derivatives	Carboxylic acids and derivatives	Amino acids, peptides, and analogues	M+H	C11H21N3O5	39.5	1.91	1.4338	4.50639	4.67239	4.42914	3.92781	3.9063	5.09778	5.09366	4.31001	4.82113	4.03938	4.54603	4.64545	4.40931	4.43247	4.61048	2.72901	2.71535	4.89173	4.72384	4.20517	4.09027	5.37381	4.60526	4.40534	5.54331	0.390487	0.468887	0.210777	0.734525	0.653727	3.12439	0.622706	11.1106	0.914267	0.928568	5.5098
0.73_224.1280m/z	224.128	0.73465	pos	Benzyl 2-methyl-3-oxobutanoate	66098	Unclassified	Unclassified	Unclassified	M+NH4	C12H14O3	39.5	0	-0.545023	15.8634	16.0399	15.4628	15.2982	15.2619	17.1834	15.7102	16.6954	14.0627	16.5477	14.5453	15.7165	15.957	15.7562	15.2042	13.4927	11.8647	11.7176	13.4471	13.1559	12.7905	14.3768	12.317	11.2198	11.7358	12.1885	14.534	13.4372	16.6367	14.4867	15.4588	18.7269	14.5518	15.7748	14.9832	14.2743
0.74_314.1237m/z	314.124	0.741533	pos	Tyramine glucuronide	61650	Organic oxygen compounds	Organooxygen compounds	Carbohydrates and carbohydrate conjugates	M+H	C14H19NO7	39.5	1.85	0.997109	1.94571	2.00093	2.11214	2.01503	2.33972	2.35127	1.07682	2.30652	1.99295	2.27707	1.872	2.04675	2.26678	1.88736	2.54216	0.429343	1.18745	1.28117	1.42625	1.99039	1.30756	1.71507	3.64731	1.75765	2.57866	5.66721	11.7797	1.86503	0.701035	1.65336	4.96968	11.5144	3.01337	2.53457	1.51493	3.96161
0.82_84.0807m/z	84.0807	0.817317	pos	Betaine aldehyde	278	Organic nitrogen compounds	Organonitrogen compounds	Quaternary ammonium salts	M+H-H2O	C5H11NO	39.5	0	-1.16436	3.31949	3.33469	3.52717	3.49146	3.66346	3.21541	2.90762	3.44002	3.56264	3.54774	3.55826	3.10945	2.92465	3.45781	3.3502	1.96464	2.3897	2.66844	2.12991	3.27009	3.97431	2.71504	4.59516	5.04413	4.69952	4.77065	2.76187	23.923	3.1848	5.8813	2.51438	4.66866	42.1031	2.50997	2.32283	3.17015
1.00_123.0551m/z	123.055	0.996383	pos	Niacinamide	HMDB01406	Organoheterocyclic compounds	Pyridines and derivatives	Pyridinecarboxylic acids and derivatives	M+H	C6H6N2O	39.5	0	-1.40719	34.9015	39.3312	39.4681	30.341	30.1122	36.6217	42.5313	35.9598	42.8144	38.7285	40.3694	35.4843	41.3117	39.6198	38.9772	21.8658	66.3864	47.524	48.5109	44.9576	43.203	34.7838	23.5219	47.4851	34.8319	25.0873	28.1409	23.2204	24.1332	50.4311	16.5564	29.6023	21.7168	30.9487	43.9889	28.6529
1.58_132.1017m/z	132.102	1.5804	pos	L-Leucine	HMDB00687	Organic acids and derivatives	Carboxylic acids and derivatives	Amino acids, peptides, and analogues	M+H	C6H13NO2	39.5	0	-1.55827	7.15609	7.28772	7.33978	7.50785	7.16002	6.63972	7.31678	7.54811	7.67585	7.25814	6.87699	7.71658	7.18331	6.77873	7.54286	6.20688	6.88741	6.47414	5.63436	7.11188	6.40728	6.0184	6.06174	6.91989	5.4814	7.0908	7.44176	9.5754	10.6616	13.7664	6.05827	9.54061	7.32732	11.741	9.93702	8.62114
1.71_445.1878m/z	445.188	1.7105	neg	Estrone 3-glucuronide	43173	Lipids and lipid-like molecules	Steroids and steroid derivatives	Steroidal glycosides	M-H	C24H30O8	39.5	1.64	2.3424	23.4339	24.3747	23.9921	23.6255	23.0921	25.3401	24.4176	25.8265	22.7647	21.2608	22.2138	24.2956	23.9744	25.0001	22.2768	11.8527	20.2085	17.3682	9.19119	27.394	13.8669	10.9746	16.1308	22.2257	13.3272	23.7472	24.3036	42.6087	67.9265	123.818	11.9408	45.2728	14.9749	77.9115	85.5016	35.7899
11.16_262.1803m/z	262.18	11.1618	pos	6-Methoxy-4a-methyl-3,4,4a,9,10,10a-hexahydro-2(1H)-phenanthrenone	43691	Unclassified	Unclassified	Unclassified	M+NH4	C16H20O2	39.5	0	0.58598	14.9924	14.3778	14.2213	15.5245	14.616	16.0715	13.7577	14.1633	14.0014	13.8952	14.8251	15.0289	14.2394	14.1859	15.2601	19.5267	14.8156	14.8469	15.3011	15.2754	14.7441	17.6504	16.7833	14.2985	15.4612	16.8449	17.2757	18.0449	15.736	15.2183	16.3431	15.7735	17.1452	16.536	14.4903	14.0962
11.25_369.3517m/z	369.352	11.2513	pos	Cholesterol	HMDB00067	Lipids and lipid-like molecules	Steroids and steroid derivatives	Cholestane steroids	M+H-H2O	C27H46O	39.5	0	0.326456	74.5275	73.7108	73.7898	78.2381	76.84	73.3063	69.7255	78.2225	74.3568	72.9431	69.6369	75.9795	69.7225	70.7231	71.2194	71.384	61.3069	62.3231	66.0468	63.0725	61.2807	64.9779	60.8832	78.2211	78.1318	75.3803	64.395	72.5587	68.4677	65.1701	64.6771	66.2596	61.1979	71.7126	65.8981	75.3648
11.58_840.5785m/z	840.579	11.5796	neg	PE(20:0/20:4(5Z,8Z,11Z,14Z))	HMDB09234	Lipids and lipid-like molecules	Glycerophospholipids	Glycerophosphoethanolamines	M+FA-H	C45H82NO8P	39.5	19.9	3.15108	21.0927	18.5303	14.0386	18.1883	18.0693	17.3524	18.2496	15.3008	18.6655	12.188	19.7989	17.6046	14.0521	16.3575	14.6768	23.3501	13.6051	20.0156	15.4844	14.2412	20.0505	24.5326	16.2442	21.6005	24.6894	17.1486	13.4053	13.5876	15.1436	14.6668	15.0523	20.2728	14.6207	17.5508	16.994	16.3786
12.94_224.1280m/z	224.128	12.9375	pos	3-Dimethylallyl-4-hydroxybenzoate	64578	Unclassified	Unclassified	Unclassified	M+NH4	C12H14O3	39.5	0	-0.385753	15.6261	14.9495	14.1053	15.7916	15.3472	15.1694	16.196	15.0779	14.61	13.6944	13.039	13.6529	13.6369	14.3702	14.2489	16.5087	15.3549	15.3158	16.1578	15.134	15.0569	17.3593	16.2237	15.2739	15.9787	17.2667	18.9285	16.441	16.5179	15.8765	16.7566	17.607	16.4083	15.3808	15.6639	14.3404
2.85_297.1447m/z	297.145	2.85262	pos	Niazirin	88729	Organooxygen compounds	Carbohydrates and carbohydrate conjugates	Glycosyl compounds	M+NH4	C14H17NO5	39.5	0	0.646253	16.4649	16.4358	16.6062	16.1965	16.9806	16.0418	16.6407	16.6267	16.0229	16.8471	16.9281	16.0125	16.474	16.8216	16.2665	21.7067	22.3643	20.8594	8.48242	36.1134	18.9462	17.3091	16.0372	34.4626	11.346	30.6983	48.8655	44.2181	45.9239	68.3571	60.2384	32.3869	49.7718	54.6522	59.1019	35.8987
2.99_230.1399m/z	230.14	2.99028	pos	Chrysoidine free base	70207	Unclassified	Unclassified	Unclassified	M+NH4	C12H12N4	39.5	0	-0.725567	116.981	127.176	130.444	107.109	112.619	121.299	126.898	125.414	130.863	131.404	134.095	126.109	137.226	134.989	134.522	110.04	115.008	120.653	121.503	121.126	123.48	97.6772	122.932	108.612	99.3916	118.119	114.415	132.161	91.8936	112.098	131.057	98.8182	117.879	101.876	109.033	128.023
3.06_232.1541m/z	232.154	3.0571	pos	Butyrylcarnitine	HMDB02013	Lipids and lipid-like molecules	Fatty Acyls	Fatty acid esters	M+H	C11H21NO4	39.5	0	-0.884545	219.295	218.485	218.888	220.905	219.979	212.921	223.374	216.433	217.326	222.373	219.421	210.046	214.79	217.434	219.511	525.955	192.402	295.928	171.87	448.802	463.788	341.094	411.522	441.506	491.063	295.741	168.047	60.2215	665.372	411.617	203.855	219.419	356.424	169.917	691.742	624.017
3.55_166.0861m/z	166.086	3.55303	pos	Epinephrine	HMDB00068	Benzenoids	Phenols	Benzenediols	M+H-H2O	C9H13NO3	39.5	0	-0.827474	6.69353	6.481	6.44608	6.7665	6.90026	5.93673	7.17064	6.71344	6.18219	6.40202	6.48668	6.42756	6.4711	6.86403	5.99969	6.4946	7.92067	9.71935	8.69617	9.68276	10.8167	11.9237	7.66113	12.8552	10.5256	4.23882	7.15516	5.17406	8.17788	9.67684	9.25993	5.92952	11.2162	11.4465	10.8356	8.91335
3.55_293.1139m/z	293.114	3.55177	neg	6-Hydroxymelatonin	HMDB04081	Organoheterocyclic compounds	Indoles and derivatives	Hydroxyindoles	M+FA-H	C13H16N2O3	39.5	3.11	-1.47452	3.67613	3.61694	2.92179	3.77148	3.67779	3.59346	3.55658	3.58875	4.42915	3.37517	3.50444	3.77415	3.70927	3.88509	4.04745	3.11617	5.02432	5.47049	3.86301	6.17338	5.86029	6.92453	4.28391	7.96068	7.40817	1.83648	3.60201	3.48772	3.57488	5.51863	4.94772	3.7188	6.79256	6.31352	5.89719	5.44108
4.28_224.1281m/z	224.128	4.28133	pos	Anhalonidine	71290	Unclassified	Unclassified	Unclassified	M+H	C12H17NO3	39.5	1.18	-0.203109	19.9466	19.5702	19.2964	20.6154	19.7376	19.316	20.1174	19.2107	20.0785	19.1284	18.768	19.037	20.1621	18.8057	18.2173	22.4253	20.8003	20.292	19.7176	20.6802	20.3445	21.6602	20.4904	19.6252	20.1222	20.4634	22.6504	20.6878	20.8342	20.4459	21.8928	21.1671	21.1013	21.4392	20.0781	20.2831
5.15_255.0652m/z	255.065	5.1473	pos	Naringenin	HMDB02670	Phenylpropanoids and polyketides	Flavonoids	Flavans	M+H-H2O	C15H12O5	39.5	0	0.141929	3.32666	3.4639	3.48648	3.22376	3.24569	3.31793	3.51926	3.56675	3.42182	3.49373	3.46361	3.4753	3.37123	3.50348	3.48639	3.14329	6.67268	7.4417	4.61488	12.0294	13.6334	7.30847	7.65089	10.0909	5.92756	3.73482	4.0246	6.27751	6.80597	10.0342	8.36297	11.0168	2.66478	7.11714	15.6448	9.08191
5.28_827.5679n	826.561	5.2825	neg	PS(19:0/20:3(8Z,11Z,14Z))	LMGP03010471	Lipids and lipid-like molecules	Glycerophospholipids	Glycerophosphoserines	M-H, M+FA-H	C45H82NO10P	39.5	20.7	0.314589	1882.32	1276.44	2282.07	1786.11	1376.81	1621.63	2197.57	1639.34	1736.34	1966.45	1767.06	1663.75	2081.13	1922.78	1730.13	1828.65	1540.37	1953.38	1992.82	2013.45	2145.36	2401.03	2676.37	1885.48	1879.27	1786.51	3490.98	1660.97	1766.42	3099.88	2022.33	2676.56	1749.76	1436.95	2418.03	1335.01
5.56_347.1602m/z	347.16	5.5604	pos	Melicopicine	68526	Unclassified	Unclassified	Unclassified	M+NH4	C18H19NO5	39.5	0	0.178697	6.6271	7.03825	7.36712	6.13468	6.72525	6.47741	7.17105	7.35702	6.84774	7.33804	7.9257	7.76765	7.1082	7.81927	9.13061	9.25499	4.49879	9.81111	4.29169	1.55713	2.8754	1.03375	5.46706	5.81743	5.71348	5.85612	5.62159	1.2008	5.56442	5.35669	5.86428	10.6612	3.00978	5.6094	12.8733	6.24517
5.59_898.5791m/z	898.579	5.5856	neg	PS(21:0/20:4(5Z,8Z,11Z,14Z))	LMGP03010696	Lipids and lipid-like molecules	Glycerophospholipids	Glycerophosphoserines	M+FA-H	C47H84NO10P	39.5	8.45	-2.74653	177.695	108.783	214.278	157.725	135.107	167.413	187.516	125.955	188.373	175.559	173.612	124.35	124.271	117.781	207.472	201.225	195.461	130.484	200.218	178.165	180.427	145.551	156.947	131.048	134.633	116.65	144.842	129.362	113.655	155.96	155.423	159.867	160.328	219.397	173.121	172.692
5.65_345.2278m/z	345.228	5.65443	neg	Heptadecanedioic acid	LMFA01170028	Lipids and lipid-like molecules	Fatty Acyls	Fatty Acids and Conjugates	M+FA-H	C17H32O4	39.5	1.12	-1.50797	6.42492	6.10995	6.95448	5.94011	6.82714	6.54957	6.48083	6.70492	6.52243	6.25888	6.866	6.83714	7.05295	6.5148	6.5971	0.642792	1.55309	1.6705	1.19006	3.62006	2.15673	2.49701	0.953725	5.15809	2.52074	11.1221	34.6613	25.7294	48.0793	34.8963	7.43737	124.446	5.74332	17.3709	45.1894	8.43255
5.73_347.1603m/z	347.16	5.72562	pos	1-O-Acetyllycorine	69336	Unclassified	Unclassified	Unclassified	M+NH4	C18H19NO5	39.5	0	0.346052	7.3854	7.94371	8.47761	7.26232	7.90044	6.90074	7.47808	8.66077	8.15406	8.52491	8.57072	8.09754	8.43028	8.88326	8.88271	11.6322	5.7633	13.0391	5.04331	2.0317	4.15818	2.29071	6.97508	6.81222	6.11846	6.80874	5.84296	2.39959	5.63741	5.75924	6.66762	9.98581	5.30277	5.99821	9.70775	6.1981
5.77_202.2164m/z	202.216	5.7738	pos	11-dodecen-1-ol	LMFA05000021	Lipids and lipid-like molecules	Fatty Acyls	Fatty alcohols	M+NH4	C12H24O	39.5	0.537	-0.670153	3.03655	2.98479	3.07693	3.09601	3.05671	3.0982	2.89526	2.90752	3.33582	2.68713	3.37723	3.21119	3.10734	2.85611	3.29649	3.60163	4.09549	3.76614	3.54357	3.1683	5.63022	4.4075	5.02781	6.78158	5.35619	3.05847	4.68138	3.36082	3.24559	5.51333	3.69756	12.2233	9.21889	3.33615	2.9275	3.62119
5.90_885.5497m/z	885.55	5.90245	neg	PI(18:0/20:4(5Z,8Z,11Z,14Z))	HMDB09815	Lipids and lipid-like molecules	Glycerophospholipids	Glycerophosphoinositols	M-H	C47H83O13P	39.5	13.6	-0.18271	1072.13	1574.3	1228.71	1448.07	1422.06	1237.91	1662.89	2645.71	2051.23	1736.47	2184.45	2176.45	1659.48	1363.39	1592.36	1855.43	1264.1	1317.97	1196.68	1556.69	1257.97	1291.45	1352.21	1199.36	1744.3	1356.34	1768.47	1267	1510.81	1220.2	1393.88	1717.27	1107.74	1578.78	1413.37	1111.4
6.27_158.1538m/z	158.154	6.26765	pos	2,4-Dimethyl-2E,4E-heptadien-1-ol	46071	Lipids and lipid-like molecules	Fatty Acyls	Fatty alcohols	M+NH4	C9H16O	39.5	0	-1.34088	187.176	191.277	190.931	182.539	182.608	192.649	190.909	188.676	192.536	191.616	190.898	186.875	187.749	184.499	187.782	215.609	183.092	193.074	198.061	195.96	197.355	217.551	196.53	180.764	193.85	191.371	215.907	203.037	204.01	192.399	190.593	203.594	201.818	191.85	196.388	184.189
6.46_432.2383m/z	432.238	6.4604	pos	Magnoshinin	68471	Unclassified	Unclassified	Unclassified	M+NH4	C24H30O6	39.5	0	0.54291	23.0469	23.7498	24.2405	22.74	22.3153	22.0339	25.0984	23.7974	23.0421	24.7774	25.3451	26.9447	28.5666	28.7209	32.6494	20.7455	15.098	24.0947	23.5905	29.8504	16.2391	13.6634	28.1431	25.4041	15.6652	18.8325	19.4134	32.1987	19.7744	15.0781	24.505	24.1061	15.9625	20.6214	23.9368	52.3507
6.57_228.2684m/z	228.268	6.57053	pos	Bisabolane skeleton	LMPR0103060000	Unclassified	Unclassified	Unclassified	M+NH4	C15H30	39.5	0	-0.743749	18.9683	19.3997	19.6567	18.5104	18.9219	19.2162	19.2247	19.014	19.6409	19.9025	20.0693	19.1768	20.1747	19.7443	19.5059	21.2232	18.7468	18.8176	19.6399	20.0515	19.6539	20.9483	19.312	18.3986	19.6566	19.243	23.4881	19.8711	20.9516	20.6004	19.8444	20.8895	19.0551	19.0505	17.9598	19.2955
7.07_256.2998m/z	256.3	7.07155	pos	8Z-Heptadecene	97515	Lipids and lipid-like molecules	Fatty Acyls	Hydrocarbons	M+NH4	C17H34	39.5	0	-0.293478	286.386	289.308	286.363	280.375	282.165	291.023	291.981	289.466	286.446	287.627	281.912	282.675	283.299	285.772	283.744	317.847	281.637	289.437	298.448	300.173	290.525	317.285	288.276	271.189	299.359	292.928	334.083	311.117	303.598	288.959	294.153	314.642	296.077	289.192	298.186	277.698
7.25_270.1001m/z	270.1	7.25062	pos	Yellow AB	73225	Unclassified	Unclassified	Unclassified	M+Na	C16H13N3	39.5	0	-0.290046	1.68207	1.77091	1.70041	1.74625	1.51838	1.68934	1.77429	2.03027	1.62457	1.73606	1.41073	1.9161	1.66446	1.89752	2.29302	1.10622	1.27825	0.917449	1.05924	1.33441	1.37226	1.49501	1.21746	1.26197	1.42158	1.58218	1.19249	1.2679	0.979992	1.27836	1.19081	1.0066	1.24208	1.01329	1.30011	1.74816
7.33_830.4999m/z	830.5	7.33133	neg	PE(18:3(6Z,9Z,12Z)/22:6(4Z,7Z,10Z,13Z,16Z,19Z))	HMDB09144	Lipids and lipid-like molecules	Glycerophospholipids	Glycerophosphoethanolamines	M+FA-H	C45H72NO8P	39.5	16.5	2.73052	1.91446	2.78291	2.0581	1.62587	1.80742	1.76916	1.75234	1.49822	0.726503	1.11363	1.31331	1.47249	1.07365	0.867219	0.942549	1.86287	2.47578	1.8692	1.54827	1.80362	1.57859	2.36913	1.8964	1.96039	2.36597	2.44525	1.95112	0.899663	2.138	1.82923	1.44774	1.26735	1.21506	1.11595	1.30739	0.453162
7.82_121.0283m/z	121.028	7.81523	pos	2,5-Dihydroxybenzaldehyde	44699	Organic oxygen compounds	Organooxygen compounds	Carbonyl compounds	M+H-H2O	C7H6O3	39.5	0	-0.888204	6.20127	6.03753	6.07444	6.6744	5.95433	5.90871	6.26764	6.13708	5.96772	5.90653	6.28643	6.33006	6.36641	6.54247	5.73376	6.80115	6.13854	6.78747	6.75991	7.22835	6.55839	7.09637	6.45787	6.40962	6.51381	7.11732	7.86941	7.92282	6.75721	6.34556	7.24739	7.02389	6.1108	6.60505	6.74004	6.44263
7.85_389.3058m/z	389.306	7.85493	neg	1beta,25-dihydroxy-3-deoxy-19-nor-22-oxavitamin D3	LMST03020567	Lipids and lipid-like molecules	Sterol Lipids	Secosteroids	M-H	C25H42O3	39.5	5.45	-0.717107	1.77679	1.72055	1.85532	1.80711	2.25619	2.06785	2.0858	1.75385	1.55411	2.2429	1.74957	2.07166	2.09416	2.37612	1.8742	4.45171	3.63993	2.97864	7.17104	3.65894	8.05979	5.08851	8.27053	4.65472	9.33642	11.127	7.52337	9.12799	7.27114	9.42847	11.583	17.0633	8.14122	7.33141	10.506	0.899858
8.26_368.4252m/z	368.425	8.2609	pos	1-Pentacosene	LMFA11000326	Lipids and lipid-like molecules	Fatty Acyls	Hydrocarbons	M+NH4	C25H50	39.5	0	0.468005	235.483	229.817	232.161	257.791	229.666	237.612	216.863	225.974	234.093	234.545	234.033	238.075	236.215	242.523	233.245	333.238	231.868	258.121	283.643	254.029	263.721	334.724	269.786	238.404	302.477	257.157	316.827	258.15	312.499	275.415	255.858	307.897	274.184	290.37	279.147	244.911
8.27_403.2844m/z	403.284	8.27468	pos	(+)-Scalarin	LMPR0105060001	Lipids and lipid-like molecules	Prenol lipids	Isoprenoids	M+H	C25H38O4	39.5	0.561	0.392797	15.7631	16.0834	16.2665	16.3624	14.9021	15.5669	16.2208	17.4618	15.4865	15.6811	16.4366	17.4196	17.1214	16.7277	16.492	10.0602	11.7989	10.9463	17.6729	8.56048	9.84378	9.32849	10.8674	10.3511	10.0118	27.8321	26.2759	15.488	28.2803	63.4971	20.8757	32.9222	13.7112	26.682	31.4503	19.3822
8.53_608.4650m/z	608.465	8.52933	pos	LysoPC(24:0)	HMDB10405	Lipids and lipid-like molecules	Glycerophospholipids	Glycerophosphocholines	M+H	C32H66NO7P	39.5	11.4	0.0714051	52.8265	62.1345	64.5688	55.7019	33.1829	67.7588	54.6622	58.6167	68.2299	61.4049	70.024	70.5006	47.3338	60.4941	62.2111	47.2685	46.4133	56.0865	56.5247	53.5954	38.6348	65.374	77.3872	37.3674	59.4727	48.0564	42.0609	48.1737	52.2147	53.3817	60.2683	67.0522	63.1825	35.6015	59.0823	46.7737
8.58_256.2633m/z	256.263	8.5845	pos	Bombykol	36465	Unclassified	Unclassified	Unclassified	M+NH4	C16H30O	39.5	0	-0.849007	581.227	563.225	554.215	587.901	585.878	585.31	565.82	553.281	551.282	560.431	551.867	560.643	539.775	565.552	550.759	1241.18	744.552	858.194	689.52	1077.14	691.915	604.614	783.17	1828.68	1049.05	1093.21	1025.23	1562.72	1160.19	610.97	715.017	736.24	902.361	843.402	847.247	756.076
8.65_331.2633m/z	331.263	8.64643	pos	Clupanodonic acid	HMDB06528	Lipids and lipid-like molecules	Fatty Acyls	Fatty acids and conjugates	M+H	C22H34O2	39.5	0.103	0.569635	8.5891	8.11638	8.20111	8.91621	9.41656	8.19581	7.82782	8.03285	7.91684	8.60856	8.24618	8.08161	9.24642	8.23737	7.4654	9.72108	12.3846	7.8757	8.13494	5.42351	4.55603	4.79543	8.01112	7.37274	6.46032	16.8983	10.4548	10.3382	10.448	11.4134	10.754	6.36327	9.86242	8.54395	5.85841	10.8471
9.02_384.1605m/z	384.16	9.01525	neg	JWH022	85139	Unclassified	Unclassified	Unclassified	M+FA-H	C24H21NO	39.5	0	-0.0618691	2.03119	2.36381	2.95827	3.23113	3.43514	2.92264	2.79531	2.68094	4.39915	3.11346	4.15253	3.68828	3.72079	3.63699	3.9919	2.65994	4.06345	3.19453	2.96561	2.83914	3.17139	1.86314	2.58047	3.38683	2.43964	3.45496	2.30796	2.77201	1.68428	3.34257	3.64954	2.95077	2.11079	1.96432	2.82479	3.0962
0.71_341.1085m/z	341.109	0.707183	neg	D-Maltose	HMDB00163	Organic oxygen compounds	Organooxygen compounds	Carbohydrates and carbohydrate conjugates	M-H	C12H22O11	39.4	1.25	-1.18241	14.6989	13.6299	11.2958	12.1197	12.2746	13.4267	13.1861	14.7597	14.6933	15.705	14.2351	14.5515	14.2329	13.3663	11.2921	7.23062	4.76671	6.22284	2.93598	7.47815	5.25642	9.0761	6.62533	8.00196	3.35981	11.6618	14.3637	12.6887	18.7678	24.3399	18.1529	45.7945	13.9035	30.5432	27.5694	10.2733
0.72_295.0958m/z	295.096	0.720883	pos	Glyzarin	47527	Phenylpropanoids and polyketides	Isoflavonoids	Isoflav-2-enes	M+H	C18H14O4	39.4	9.95	-2.31242	1.42897	1.4439	1.49428	1.22928	1.508	1.54457	1.43404	1.47301	1.24335	1.52453	1.73621	1.80922	1.36932	1.61644	1.41072	1.73933	1.94263	1.8763	0.948835	3.58177	2.81669	3.28798	1.56756	4.42435	2.55579	0.652173	1.73352	1.44318	2.33531	3.82871	2.79301	1.57308	2.28416	5.08259	5.32386	4.11603
0.97_307.0342m/z	307.034	0.968683	neg	Deoxyuridine monophosphate (dUMP)	3440	Unclassified	Unclassified	Unclassified	M-H	C9H13N2O8P	39.4	0.173	1.77718	30.0225	23.6518	29.6214	30.2547	28.3485	23.3777	22.3027	25.9386	23.9261	25.8819	20.6914	19.405	23.3201	19.8901	20.1121	24.3853	33.1162	32.0077	33.4092	32.2664	33.2706	34.9283	27.8762	28.9734	32.678	31.0033	31.7324	31.0702	29.5269	27.2526	27.5042	33.722	29.0202	26.7202	29.9273	26.3156
0.97_98.9840m/z	98.984	0.96885	pos	Phosphoric acid	HMDB02142	Homogeneous non-metal compounds	Non-metal oxoanionic compounds	Non-metal phosphates	M+H	H3O4P	39.4	0	-1.86161	13.2402	11.9073	11.457	13.5888	14.2408	12.5769	12.5542	11.8754	11.6506	10.8794	11.4227	11.8656	11.2866	11.4514	11.7434	6.24258	11.6628	7.76893	14.108	7.74908	8.1429	6.54861	4.70253	9.77192	12.0316	10.7972	17.5648	19.3177	15.0494	16.6779	15.2693	20.3486	18.0416	17.3984	19.9443	13.9064
1.09_229.1546m/z	229.155	1.091	pos	Isoproterenol	852	Benzenoids	Phenols	Benzenediols	M+NH4	C11H17NO3	39.4	0	-0.331173	15.233	15.8677	15.6988	13.8405	15.3571	16.0562	15.6781	15.9841	16.0213	15.5986	15.191	15.5324	15.3206	16.6608	15.8116	8.14392	14.2156	17.8582	16.6881	7.49134	11.2346	9.65252	11.1071	10.8078	11.0547	12.7389	7.89706	13.7105	10.5658	10.2335	9.74334	9.90673	18.1434	10.2402	17.1347	5.7241
1.14_130.0497m/z	130.05	1.13917	pos	D-Glutamic acid	HMDB03339	Organic acids and derivatives	Carboxylic acids and derivatives	Amino acids, peptides, and analogues	M+H-H2O	C5H9NO4	39.4	0	-0.824876	11.5098	12.1415	12.2875	10.5318	11.8248	11.6114	12.071	12.6231	12.3398	12.0621	12.1252	12.4718	12.0904	12.5466	12.7098	9.58603	17.7959	18.7389	14.7835	12.0124	14.6199	14.5016	8.78423	20.8147	21.5321	6.7907	7.5453	7.12531	9.06382	12.7178	10.929	6.49798	14.8391	10.5251	21.4804	11.8815
1.89_258.1336m/z	258.134	1.89022	pos	2-Hydroxy-3-(4-methoxyethylphenoxy)-propanoic acid	1255	Unclassified	Unclassified	Unclassified	M+NH4	C12H16O5	39.4	0	0.187493	10.7995	11.9836	12.4984	9.72984	11.0491	10.4937	11.9253	12.6478	13.5998	11.2515	12.4947	12.1312	12.2931	11.7014	12.7039	3.57577	4.47214	3.56953	4.31252	5.58954	5.29311	4.89431	3.9516	2.73142	4.43987	25.1084	24.5878	40.511	44.1482	65.6862	18.9883	35.3806	18.47	48.6665	53.165	18.2269
10.64_262.1803m/z	262.18	10.6403	pos	6E,8E,12E-Hexadecatrien-10-ynoic acid	35304	Lipids and lipid-like molecules	Fatty Acyls	Fatty Acids and Conjugates	M+NH4	C16H20O2	39.4	0	0.677963	44.125	43.6619	43.5716	45.3994	45.7187	42.8737	42.5081	45.3204	44.1726	43.4348	41.3584	42.4821	41.6776	42.7981	40.1084	51.7755	44.6889	45.2663	45.3467	46.8696	49.6333	51.1246	46.2703	43.0409	48.1295	47.6083	47.4521	49.5759	50.1436	45.9216	46.4032	49.2312	46.9711	47.2265	46.749	44.5137
10.70_130.1588m/z	130.159	10.7022	pos	trans-1,2-dimethylcyclohexane	LMFA11000637	Lipids and lipid-like molecules	Fatty Acyls	Hydrocarbons	M+NH4	C8H16	39.4	0	-1.58707	27.5773	26.4016	26.6144	28.8966	28.3708	25.988	27.0539	26.9023	26.3282	25.7356	27.4914	26.4002	25.7893	27.5743	26.9699	31.5223	27.5237	27.0096	29.2105	29.3572	28.9711	30.9696	28.4944	26.69	28.9704	28.9886	30.3055	31.1818	30.3214	27.84	29.6823	29.371	29.019	29.9489	28.1179	27.2687
11.32_130.1589m/z	130.159	11.3201	pos	cis-1,2-dimethylcyclohexane	LMFA11000636	Lipids and lipid-like molecules	Fatty Acyls	Hydrocarbons	M+NH4	C8H16	39.4	0	-1.51167	14.4607	13.3565	12.6738	15.3845	14.757	13.8688	13.8326	13.4105	13.1143	12.5563	11.614	12.8535	12.5048	12.7994	12.3781	20.4498	15.7606	15.9977	16.1946	15.8536	16.2607	20.6417	16.7832	13.8091	17.8593	16.2349	19.5593	16.6933	18.6559	15.0246	16.6539	18.9357	16.4087	18.0272	16.6141	12.7406
11.57_648.4238m/z	648.424	11.5679	pos	PC(16:0/9:0(COOH))	LMGP20010007	Lipids and lipid-like molecules	Glycerophospholipids	Oxidized glycerophospholipids	M+H-H2O	C33H64NO10P	39.4	11.8	0.470671	4.04886	3.5734	3.06033	3.83259	2.91174	4.69433	4.75679	2.66672	2.41927	3.32988	3.82546	4.67065	3.34825	4.50771	4.77235	2.58624	2.51479	2.62331	3.56063	4.9077	3.10376	4.05047	3.60574	3.80714	3.53616	3.88421	4.70153	4.29308	2.24248	3.26585	3.0543	2.68205	3.9238	2.31836	4.4544	3.56361
11.57_864.6425m/z	864.642	11.5679	pos	PC(18:2(9Z,12Z)/22:0)	HMDB08150	Lipids and lipid-like molecules	Glycerophospholipids	Glycerophosphocholines	M+Na	C48H92NO8P	39.4	37.5	-3.31278	16.0662	17.3544	19.1917	16.3953	15.0491	14.251	18.5695	25.5935	11.5771	16.7812	22.8152	19.5544	13.3287	18.1128	12.5205	21.2303	15.7245	16.3359	13.6951	13.2181	23.8014	21.4804	15.3616	25.0819	14.7956	42.7701	12.6947	16.0017	27.0513	7.01194	22.6986	13.5102	24.4819	8.52378	9.75105	8.49646
11.58_878.5904m/z	878.59	11.5796	neg	PC(18:1(9Z)/22:5(4Z,7Z,10Z,13Z,16Z))	HMDB08121	Lipids and lipid-like molecules	Glycerophospholipids	Glycerophosphocholines	M+FA-H	C48H84NO8P	39.4	13.1	-1.53901	69.2738	67.4256	57.8716	65.1224	57.0573	63.9601	68.6364	84.444	54.4215	64.6866	61.0557	68.1825	57.5373	62.9032	64.7708	71.7486	49.1524	61.7384	55.6668	46.3569	52.8865	66.0932	78.912	73.2238	67.8879	58.512	48.5707	57.1696	52.7149	54.3211	48.0867	51.9076	55.07	56.5499	57.5513	62.1069
2.38_346.1616m/z	346.162	2.37628	neg	(Ac)2-L-Lys-D-Ala	65775	Unclassified	Unclassified	Unclassified	M+FA-H	C13H23N3O5	39.4	0	-1.30296	13.3865	13.4902	15.1876	13.3025	13.4967	14.4083	14.2734	14.6949	14.8571	14.3894	14.9546	16.2505	15.1185	16.0342	14.436	5.59216	7.18258	6.0414	4.87237	12.0165	7.43092	4.07827	4.7953	6.24986	5.21033	14.9072	10.3279	9.21137	20.518	30.742	26.5032	23.2081	10.2284	31.0287	35.0938	17.8577
2.51_192.0653m/z	192.065	2.50788	pos	5-Hydroxyindoleacetic acid	HMDB00763	Organoheterocyclic compounds	Indoles and derivatives	Indolyl carboxylic acids and derivatives	M+H	C10H9NO3	39.4	0	-1.11878	5.76881	5.87055	6.01746	5.85332	6.02913	5.57728	5.61553	5.91727	6.24859	5.99411	5.90989	6.15359	5.92749	6.20837	6.06085	4.04875	2.79741	3.58291	6.44713	4.74971	4.71023	5.94045	7.68793	8.53013	4.88571	5.08257	7.6371	11.1952	9.06775	8.93523	6.07248	11.5144	7.3636	13.859	10.5493	4.99777
3.02_173.1285m/z	173.128	3.02268	pos	Retronecine	64442	Unclassified	Unclassified	Unclassified	M+NH4	C8H13NO2	39.4	0	0.0862642	1.87344	1.87218	1.86733	1.88119	1.76383	1.86193	1.98682	2.1467	1.69501	1.67042	1.95721	1.60179	1.33836	1.78394	1.63818	1.73005	1.29354	0.838337	0.642062	1.56666	0.920843	0.62227	0.812902	1.00913	0.815658	2.06233	1.48926	2.23546	3.02944	2.74731	0.911157	2.24731	0.867927	2.9794	1.96648	1.95429
3.26_222.0766m/z	222.077	3.26268	neg	N-Acetyl-L-tyrosine	HMDB00866	Organic acids and derivatives	Carboxylic acids and derivatives	Amino acids, peptides, and analogues	M-H	C11H13NO4	39.4	4.01	-2.64932	3.50193	3.2367	3.25991	3.44233	3.2324	3.5837	3.83216	3.3845	3.85988	3.81998	3.39355	3.7035	3.829	3.77543	3.77806	1.33353	1.68586	3.42746	1.83426	1.8946	2.70314	2.98759	3.28369	4.64128	3.44729	3.37224	6.5964	3.88982	2.29949	4.85816	6.79173	2.86019	3.12982	7.31128	6.63873	3.58644
3.35_190.0496m/z	190.05	3.34615	pos	Kynurenic acid	HMDB00715	Organoheterocyclic compounds	Quinolines and derivatives	Quinoline carboxylic acids	M+H	C10H7NO3	39.4	0	-1.21569	4.69747	4.64787	4.77344	4.68009	4.91012	4.62241	4.57727	4.5445	4.80554	4.68961	5.05411	4.60974	4.6976	4.9403	4.61954	2.86781	4.07858	5.20819	6.90962	8.97023	6.13195	8.70463	10.702	7.87909	4.59854	2.75564	4.55833	6.96551	4.72581	4.75443	7.43838	10.9521	13.7944	6.29238	5.06076	3.91383
3.37_132.1017m/z	132.102	3.37375	pos	Aminocaproic acid	HMDB01901	Lipids and lipid-like molecules	Fatty Acyls	Fatty acids and conjugates	M+H	C6H13NO2	39.4	0	-1.70537	9.31385	9.08821	9.24624	9.43855	9.66419	9.03073	9.12192	9.07375	9.39059	8.82406	9.69654	9.0429	9.34446	8.71967	9.08365	5.98862	11.6011	11.8834	9.22943	13.1075	14.1999	16.5986	8.06393	17.2472	17.6027	4.51105	7.22745	4.84266	12.1797	18.4473	9.80134	8.10363	12.2763	21.1986	20.4396	14.8736
3.67_130.1588m/z	130.159	3.67003	pos	3-methyl-1-heptene	97970	Hydrocarbons	Unsaturated hydrocarbons	Unsaturated aliphatic hydrocarbons	M+NH4	C8H16	39.4	0	-1.77688	26.3961	27.1822	27.7184	25.1575	26.4674	26.865	27.0943	26.605	27.5028	27.844	28.9219	27.2532	27.1567	26.7499	27.4661	27.9531	25.241	26.4224	27.1195	27.134	27.6604	28.91	27.3322	24.7357	26.7026	27.6503	28.284	28.1175	27.1849	26.8475	27.2165	27.2806	26.3021	26.5197	27.0172	27.2053
3.76_185.0784m/z	185.078	3.75955	pos	8-Hydroxyguanine	HMDB02032	Organoheterocyclic compounds	Imidazopyrimidines	Purines and purine derivatives	M+NH4	C5H5N5O2	39.4	0	1.58155	80.1786	84.8465	85.8227	75.0695	79.8586	80.7813	85.0052	85.7301	83.4292	89.2867	84.8448	84.3806	85.5636	85.3372	84.11	76.2366	76.9412	76.7212	74.4557	79.1123	80.0687	73.11	78.5752	69.6532	69.6852	75.1312	73.5016	80.6953	67.0379	72.3299	79.5297	70.324	75.7011	70.5427	70.3879	80.4185
4.41_279.1706m/z	279.171	4.40535	pos	Isoleucyl-Phenylalanine	85820	Organic acids and derivatives	Carboxylic acids and derivatives	Amino acids, peptides, and analogues	M+H	C15H22N2O3	39.4	1.48	0.885723	0.805457	0.93101	1.03258	0.7862	0.700951	0.909268	0.82541	1.14353	0.903185	0.873659	1.20996	0.824272	0.952505	0.951481	1.11292	0.0577057	0.662467	1.16606	0.543794	1.44234	0.962768	0.46425	0.946818	1.01211	0.61184	0.94484	1.05248	1.02059	2.32452	2.52025	0.697562	1.92754	0.829899	1.14859	1.78074	1.18067
5.20_331.2087m/z	331.209	5.20237	pos	1,2,3-Tris(1-ethoxyethoxy)propane	92130	Lipids and lipid-like molecules	Glycerolipids	Unclassified	M+Na	C15H32O6	39.4	0	-1.45903	12.1666	12.5281	12.4883	11.7033	12.796	12.5775	11.5896	13.2692	12.8321	12.372	11.4799	12.3733	12.946	12.8514	13.3334	15.9404	12.841	15.1518	11.3454	17.9002	16.8502	15.4084	14.2251	18.4682	19.2479	17.3607	17.2169	24.3053	20.6052	16.8889	11.4761	20.0813	14.9439	15.7444	14.887	14.3388
5.22_374.2537m/z	374.254	5.21613	pos	methyl 10,12-epidioxy-13-hydroperoxy-8E,15Z-octadecadienoate	LMFA01040042	Lipids and lipid-like molecules	Fatty Acyls	Fatty Acids and Conjugates	M+NH4	C19H32O6	39.4	0	0.0561787	3.35952	3.31535	3.49241	3.55975	3.86737	2.96416	3.0468	3.23192	4.07759	3.25631	3.40383	3.16215	3.61828	3.17106	3.3738	1.44771	1.33243	1.6948	2.15179	2.80998	3.55695	3.13768	1.32011	3.17334	2.69818	4.89481	15.1123	11.1548	14.4327	28.0018	9.85523	28.4663	13.9123	22.6824	21.8602	6.4132
5.33_283.1152m/z	283.115	5.32625	pos	Glycerol tripropanoate	88776	Unclassified	Unclassified	Unclassified	M+Na	C12H20O6	39.4	0	0.146621	5.6135	5.60879	5.38246	5.2379	5.33032	6.02239	5.86339	5.50363	5.36483	5.28972	5.37166	5.60126	5.68532	6.07775	5.30862	6.41922	5.93871	5.62972	5.44657	6.23074	5.1764	6.34743	5.14211	5.36959	5.39675	5.96577	6.18945	5.35527	4.71104	4.98145	5.63726	5.98345	5.58571	5.43271	5.86687	5.09566
5.45_222.1464m/z	222.146	5.45018	pos	Triethylenemelamine	66702	Unclassified	Unclassified	Unclassified	M+NH4	C9H12N6	39.4	0	1.15154	6.36515	6.41814	6.40029	6.34894	6.33444	6.8576	5.91963	6.42585	6.62709	6.26055	6.28767	6.57751	6.69582	6.38968	6.24323	7.66058	5.72671	6.46053	7.07345	5.85585	6.08906	10.23	6.86335	5.61531	5.12424	5.97997	7.67853	6.12592	6.02504	7.38214	9.51255	5.06676	7.51474	6.34483	7.14596	3.81132
5.58_361.2018m/z	361.202	5.57872	neg	18-Hydroxycorticosterone	HMDB00319	Lipids and lipid-like molecules	Steroids and steroid derivatives	Hydroxysteroids	M-H	C21H30O5	39.4	1.4	-0.801743	14.6563	14.8612	14.9075	15.9315	15.1854	16.5652	15.9764	16.3853	16.8205	16.6232	16.99	15.9334	14.962	16.4054	15.1513	0.290142	0.0671701	1.015e-10	1.015e-10	0.0660835	0.690839	1.0344	1.08831	1.38971	1.64873	29.4258	118.588	35.8867	96.2247	99.5685	24.5154	93.3858	20.2114	42.4888	39.1929	12.897
5.73_359.1860m/z	359.186	5.73027	neg	4-oxo-Retinoic acid	HMDB06285	Lipids and lipid-like molecules	Prenol lipids	Retinoids	M+FA-H	C20H26O3	39.4	0	-1.38461	3.32562	3.43412	3.39947	3.06042	3.01691	2.92882	3.0826	3.19719	3.22541	3.44032	3.63257	3.27513	3.45298	3.67448	3.4505	1.015e-10	1.015e-10	1.015e-10	1.015e-10	0.0892526	1.015e-10	1.015e-10	1.015e-10	0.000937498	1.015e-10	10.3087	27.1863	11.0434	4.42908	19.8244	1.70564	77.1126	2.20703	6.01184	5.6836	1.34655
5.85_363.2173m/z	363.217	5.85428	neg	15-KETE	HMDB10210	Lipids and lipid-like molecules	Fatty Acyls	Fatty acids and conjugates	M+FA-H	C20H30O3	39.4	3.87	-1.36693	1.83475	1.72122	1.94542	1.69006	2.14922	1.74327	1.98602	1.78563	1.7045	1.92859	1.69462	2.18175	2.36886	1.75832	1.73892	1.015e-10	1.015e-10	1.015e-10	1.015e-10	1.015e-10	0.0662283	0.0604349	1.015e-10	0.0554345	0.631983	6.34463	2.31069	4.41252	6.30958	6.74893	2.83062	13.9665	2.00468	4.5832	7.60653	2.05284
6.22_441.1588m/z	441.159	6.2245	neg	cortisol 21-sulfate	LMST05020020	Lipids and lipid-like molecules	Sterol Lipids	Steroid conjugates	M-H	C21H30O8S	39.4	8.98	-0.182031	1.52637	1.6563	1.46354	0.921425	1.42506	1.5002	1.14686	1.41761	1.3115	1.56285	1.48149	1.16083	1.41523	1.41575	1.22935	0.323337	0.814848	1.67258	1.11947	0.752112	2.00021	1.1322	0.833818	3.18424	2.72412	2.39021	1.59106	1.015e-10	4.21941	1.52559	2.56454	1.2461	2.33752	1.04976	3.17214	0.329264
6.41_271.2513n	272.258	6.41223	pos	2S-aminohexadecanoic acid	LMFA01100017	Lipids and lipid-like molecules	Fatty Acyls	Fatty Acids and Conjugates	M+H-H2O, M+H	C16H33NO2	39.4	0.101	0.475269	46.7397	46.9134	46.7292	46.7424	46.1265	46.1793	47.9106	45.9835	46.4205	48.0732	46.4395	47.6189	46.2425	47.8355	48.0082	40.0532	37.0275	43.3026	41.0805	46.6259	36.7078	36.9297	49.6367	58.8652	41.4295	48.0776	48.2871	51.1635	46.0746	40.1974	46.4913	60.4302	48.0802	43.1929	46.1476	48.86
6.46_474.2493m/z	474.249	6.4604	pos	Antiarone J	LMPK12120277	Lipids and lipid-like molecules	Polyketides	Flavonoids	M+NH4	C26H32O7	39.4	0	1.41974	38.9574	37.0239	36.5849	40.9467	39.0123	35.6445	40.2259	38.5608	35.9354	34.7529	37.0904	34.9428	33.8424	34.7523	34.4475	41.4315	23.4724	43.3316	45.1289	54.447	28.4873	31.1813	51.4263	42.6616	30.7729	36.7722	39.9088	55.1719	40.4615	28.3524	43.3177	50.5214	28.2511	40.8375	44.2204	49.9437
7.02_288.2535m/z	288.253	7.0164	pos	Ambrettolic acid	35483	Unclassified	Unclassified	Unclassified	M+NH4	C16H30O3	39.4	0	0.645326	3.34594	3.38608	3.20076	3.18091	3.03285	3.5174	3.65261	3.48262	3.22057	3.05718	3.04266	3.18059	2.89733	2.88262	2.74799	3.07614	2.71845	2.78988	3.52548	2.89415	2.90621	2.83896	3.17491	3.16263	3.10105	2.93202	3.39713	2.8107	3.39095	3.14849	3.4203	3.04413	2.62354	3.27084	3.26973	3.72292
7.09_356.2714n	357.279	7.0922	pos	5beta-Chola-8(14),11-dien-24-oic Acid	LMST04010326	Lipids and lipid-like molecules	Sterol Lipids	Bile acids and derivatives	M+H-H2O, M+H	C24H36O2	39.4	0	-0.493499	33.5237	33.4359	33.6613	32.8807	33.5645	33.8074	33.8423	32.8478	32.4443	34.2378	35.1154	34.4127	34.728	32.5721	36.1429	2.2482	3.11905	3.60276	2.50368	6.94523	8.03332	1.98763	4.64095	7.21339	17.7953	53.3442	118.175	4.07032	46.0094	49.7999	10.0606	1120.54	3.1176	15.286	158.801	39.7805
7.16_293.2116m/z	293.212	7.15925	neg	9(10)-EpODE	HMDB10220	Lipids and lipid-like molecules	Fatty Acyls	Fatty acids and conjugates	M-H	C18H30O3	39.4	1.97	-2.00742	8.6833	8.26886	8.21554	7.72571	7.73131	8.68008	8.23082	7.01166	8.64358	7.59157	9.1708	7.66314	9.03358	8.67722	8.58085	10.9624	12.1078	8.61586	4.89405	10.0346	6.44121	6.28071	3.67871	11.7736	4.49622	14.7653	9.59245	16.4682	18.9848	36.1276	15.5772	9.93416	11.5413	25.9732	21.5083	15.6708
7.17_502.2939m/z	502.294	7.16613	neg	LysoPE(0:0/20:3(8Z,11Z,14Z))	62274	Lipids and lipid-like molecules	Glycerophospholipids	Glycerophosphoethanolamines	M-H	C25H46NO7P	39.4	0	-0.0387498	54.7674	51.4744	56.1015	52.4509	54.6589	51.4606	49.4467	53.6461	49.9342	51.0317	53.9287	48.6299	47.8289	47.9884	47.6848	40.5321	58.9738	49.2644	82.259	30.096	48.3185	40.5395	44.0854	43.4021	53.7308	55.0349	24.3769	22.3973	45.3258	36.0761	39.806	23.2326	31.294	32.4139	35.8843	46.1995
7.28_385.2739m/z	385.274	7.27815	pos	MG(0:0/22:6(4Z,7Z,10Z,13Z,16Z,19Z)/0:0)	LMGL01010027	Lipids and lipid-like molecules	Glycerolipids	Monoradylglycerols	M+H-H2O	C25H38O4	39.4	0.646	0.504719	38.793	38.7638	38.7124	38.8148	39.563	38.4092	38.385	39.0669	39.6397	38.3183	37.8248	35.9694	37.182	37.8355	36.8333	43.9515	38.4282	40.3161	47.2163	34.8544	36.3233	36.1913	35.4455	49.2371	47.2226	48.5108	37.9215	28.3454	50.239	56.8401	42.0551	46.0098	36.4141	47.1969	35.2107	40.2534
7.37_239.0668m/z	239.067	7.36575	neg	4-Aminohippuric acid	HMDB01867	Benzenoids	Benzene and substituted derivatives	Benzoic acids and derivatives	M+FA-H	C9H10N2O3	39.4	0.659	-2.83635	8.39047	8.56675	8.31895	8.97437	7.88792	8.63872	8.96911	8.36919	9.21925	8.8556	10.14	9.02091	8.43164	8.71786	8.97413	10.3951	7.85255	8.41296	9.35493	8.33555	8.45218	9.60089	8.85218	7.74253	9.07751	9.59212	8.22845	8.50995	8.10183	8.34882	8.83857	8.87279	7.75624	7.98549	8.64078	8.31144
7.47_363.2150m/z	363.215	7.469	neg	Tetrahydrocortisone	HMDB00903	Lipids and lipid-like molecules	Steroids and steroid derivatives	Hydroxysteroids	M-H	C21H32O5	39.4	11.6	-7.54029	6.84239	7.31335	7.54647	8.20109	7.49255	8.90922	7.279	8.0229	7.98156	7.86814	8.1599	8.59396	7.42696	7.41135	7.88023	9.39945	10.6667	8.41953	4.85266	10.2516	5.90081	5.41535	4.3585	10.4441	4.71092	13.7191	12.4644	21.6022	17.8963	37.5259	16.2122	10.7743	13.4345	26.2266	20.4484	12.8368
7.48_282.2072m/z	282.207	7.48277	neg	2-(8-allyl-6-ethyloctahydroindolizin-5-yl)ethan-1-ol	263921	Unclassified	Unclassified	Unclassified	M+FA-H	C15H27NO	39.4	0	-0.946543	0.881556	0.711706	1.06676	0.659369	0.678738	0.769495	0.792483	0.717009	0.598119	1.17689	0.982069	0.856682	0.851202	0.904321	0.835387	0.547641	0.568731	1.34362	2.22266	0.0225369	1.22801	0.421657	0.297028	0.399247	0.336626	0.291776	0.096001	0.0756254	0.296884	0.14473	0.0603654	0.132554	1.015e-10	0.00424704	0.354498	0.210942
7.79_365.2306m/z	365.231	7.78598	neg	11(R)-HETE	HMDB04682	Lipids and lipid-like molecules	Fatty Acyls	Eicosanoids	M+FA-H	C20H32O3	39.4	15.7	-8.43959	3.32631	3.12909	3.15059	2.83746	2.65509	2.34199	2.95675	2.50948	2.98056	2.47274	2.56607	2.78514	3.0084	2.84008	3.03838	3.7175	2.71939	3.56565	3.22373	3.6004	2.99918	3.35351	2.63865	2.72943	2.74398	3.81287	3.51881	3.92477	4.24986	5.61646	3.78581	3.95074	3.40694	4.44525	4.74432	3.34737
7.83_277.1655m/z	277.166	7.83418	neg	(x)-2-Heptanol glucoside	90386	Lipids and lipid-like molecules	Fatty Acyls	Fatty acyl glycosides	M-H	C13H26O6	39.4	0	-0.567553	0.719835	0.828619	1.03555	1.02334	0.777092	0.96202	0.664584	0.777737	1.10337	0.955452	0.720497	0.819835	1.00302	0.684989	0.906504	0.854084	0.946201	0.729308	0.707915	0.553227	0.817389	0.806152	0.696207	0.921819	0.771289	1.26843	1.15232	1.04031	0.965433	0.764207	0.882955	0.691146	0.686399	0.913456	1.01962	1.02639
7.85_436.2829m/z	436.283	7.85493	neg	PE(P-16:0/0:0)	LMGP02070001	Lipids and lipid-like molecules	Glycerophospholipids	Glycerophosphoethanolamines	M-H	C21H44NO6P	39.4	4.78	-0.917306	31.7113	32.4775	33.045	34.1377	34.0854	32.8283	34.7527	35.6528	36.0226	34.3508	35.093	32.7806	33.647	33.7734	32.4648	22.8047	29.8848	36.5521	34.0261	30.9263	29.5528	27.4301	33.9598	50.3647	35.8237	27.8077	22.7811	28.67	27.8219	20.6434	30.1559	26.4676	28.7354	24.3492	26.8532	29.3901
7.99_347.2586m/z	347.259	7.98585	neg	CP 47,497-C8-homolog C-8-hydroxy metabolite	85081	Unclassified	Unclassified	Unclassified	M-H	C22H36O3	39.4	5.75	-1.60602	0.724266	0.927161	0.657819	0.469004	0.373475	0.764219	0.625425	0.651428	0.587769	0.316868	0.504942	0.615429	0.919198	0.5444	0.616022	0.231771	1.31141	0.548264	0.745754	0.0688644	0.146522	0.385176	0.0692947	0.324598	1.015e-10	0.271203	1.015e-10	0.517534	1.015e-10	0.197675	1.10265	0.166026	0.384128	0.0612221	0.0481683	1.015e-10
8.27_732.4934n	750.527	8.26778	pos	PG(17:2(9Z,12Z)/16:0)	LMGP04010284	Lipids and lipid-like molecules	Glycerophospholipids	Glycerophosphoglycerols	M+NH4, M+Na	C39H73O10P	39.4	5.94	-1.03645	148.595	143.131	147.028	142.816	168.363	134.906	148.294	144.675	137.904	149.877	155.655	139.346	143.921	132.936	156.571	151.343	154.486	139.608	138.142	160.666	165.454	176.859	146.302	131.381	137.731	144.834	171.642	165.6	160.617	154.747	162.391	159.48	165.651	152.824	142.184	160.833
8.48_732.5543m/z	732.554	8.48117	pos	PE(15:0/20:1(11Z))	HMDB08900	Lipids and lipid-like molecules	Glycerophospholipids	Glycerophosphoethanolamines	M+H	C40H78NO8P	39.4	7.02	0.769305	260.97	245.699	204.051	272.567	134.79	259.622	376.902	213.465	127.338	251.171	224.232	261.006	221.407	312.959	223.672	256.851	239.391	232.435	222.443	308.561	245.748	356.486	528.46	173.533	285.023	167.852	344.587	327.908	274.597	271.206	302.176	349.116	292.921	135.373	367.962	212.626
8.51_330.1498m/z	330.15	8.5144	neg	N-Tritylaziridine	3309	Unclassified	Unclassified	Unclassified	M+FA-H	C21H19N	39.4	0	-0.405087	0.652812	0.470571	0.644587	1.01522	0.826358	0.783573	0.770029	0.935205	0.94248	0.632874	0.95066	0.821283	1.06187	0.819373	0.790273	1.04134	0.801397	0.684217	1.13909	0.560997	1.27494	0.238341	0.7664	0.524855	0.696678	0.724021	0.629459	0.282666	0.412579	0.200604	0.734543	0.545906	0.672847	0.362753	0.364992	0.591824
8.68_212.2007m/z	212.201	8.68083	pos	6,10-Dimethyl-5(E),9-undecadien-2-one	LMFA11000696	Lipids and lipid-like molecules	Fatty Acyls	Hydrocarbons	M+NH4	C13H22O	39.4	0.8	-1.07005	1.86586	1.97933	2.04505	1.75746	2.07355	2.01391	1.6185	2.10574	2.09028	2.06822	1.91598	1.98265	2.29294	1.78483	2.02985	9.45659	4.73229	5.28341	5.59287	7.01212	4.64789	2.81637	5.38153	10.4436	6.96989	6.72047	6.49269	9.31374	7.26738	3.01942	4.17572	3.66232	5.15884	5.14279	5.06198	3.91063
8.69_494.5661m/z	494.566	8.68772	pos	Monocyclic botryococcane	LMPR0106030003	Lipids and lipid-like molecules	Prenol lipids	Isoprenoids	M+NH4	C34H68	39.4	0	0.383459	93.6778	101.285	105.021	91.0552	92.2111	94.441	97.0038	103.88	107.033	104.066	105.103	105.889	104.002	106.616	103.255	71.4538	93.1563	86.0934	84.049	94.965	92.2107	58.9723	87.191	86.5788	67.5776	96.61	78.4219	96.8142	60.9817	77.3063	98.5036	65.2548	89.3412	76.7954	77.2024	109.003
8.87_481.3320m/z	481.332	8.8658	neg	Demethylphylloquinone	58249	Lipids and lipid-like molecules	Prenol lipids	Quinone and hydroquinone lipids	M+FA-H	C30H44O2	39.4	0	-0.816531	36.8305	37.1471	37.2373	36.8841	37.834	36.7473	36.6301	36.7879	38.3482	38.0219	40.1336	37.5556	37.8117	38.1116	38.4802	59.1535	39.9427	38.1411	43.1793	48.3953	36.5014	33.2262	47.3434	45.3529	47.9727	45.0931	44.3476	50.8014	48.5657	42.6547	48.2194	41.8082	45.9269	30.4746	38.7867	14.2214
9.00_397.2165m/z	397.216	8.99745	pos	o-Methylbenzhydrol	1669	Unclassified	Unclassified	Unclassified	2M+H	C14H14O	39.4	0	0.639183	1.70474	1.47341	1.18653	1.38153	1.73073	1.87287	1.83382	1.06766	1.01395	1.57875	1.08578	1.79397	1.43397	1.61001	1.83375	2.15811	1.4235	1.48211	1.68966	1.38197	1.52252	1.92149	1.88641	1.2854	1.09211	1.67862	1.79064	1.41531	1.13347	1.67778	1.56891	1.35139	1.26511	1.38773	1.58979	1.10314
0.62_203.0199m/z	203.02	0.624583	neg	3-hydroxy-cis,cis-muconic acid	LMFA01170071	Lipids and lipid-like molecules	Fatty Acyls	Fatty Acids and Conjugates	M+FA-H	C6H6O5	39.3	0	0.87017	4.96274	4.61186	5.05587	4.59933	4.4282	4.05353	4.54159	4.6199	5.00555	5.14703	4.46195	4.8852	4.75703	4.67836	4.82005	4.45814	5.89128	4.67886	5.14601	6.32293	5.43006	5.30988	5.09261	6.0734	5.46299	4.35088	3.55103	4.03754	4.86191	5.23267	3.86128	3.89478	3.81982	3.62964	6.21796	4.3261
0.67_171.0058m/z	171.006	0.665867	neg	Glycerol 3-phosphate	HMDB00126	Lipids and lipid-like molecules	Glycerophospholipids	Glycerophosphates	M-H	C3H9O6P	39.3	3.57	-3.25801	13.0536	13.3406	11.9632	12.2889	11.5782	12.2934	12.1307	13.3537	13.3247	13.165	12.7474	13.3396	12.5372	12.3453	12.5111	9.11609	22.7609	21.6657	22.0716	17.8581	17.922	31.4533	10.1446	19.0288	40.8715	6.64832	4.17551	6.84304	7.73622	12.1838	9.17069	6.52915	14.6039	8.84905	13.149	13.7532
0.67_185.0562m/z	185.056	0.67275	neg	Methylimidazoleacetic acid	HMDB02820	Organoheterocyclic compounds	Azoles	Imidazoles	M+FA-H	C6H8N2O2	39.3	3.85	-3.83087	1.88123	2.08963	2.00028	2.04129	1.83641	1.56537	2.09225	1.80134	1.67447	2.16163	1.96478	1.71014	1.97295	1.89561	1.58479	1.71072	2.67158	3.39792	3.82875	3.2134	3.37276	5.57566	2.38115	2.79314	6.15074	0.974942	1.47855	0.722839	1.26142	1.53341	1.73008	0.926332	1.91709	1.69627	2.17885	3.01418
0.67_229.0112m/z	229.011	0.67275	neg	D-Ribulose 5-phosphate	HMDB00618	Organooxygen compounds	Carbohydrates and carbohydrate conjugates	Monosaccharides	M-H	C5H11O8P	39.3	4.15	-2.86254	6.8754	6.68341	6.84582	6.42278	6.52919	6.10013	6.54731	6.92297	6.60216	6.39909	7.12751	7.00039	6.71799	6.54398	6.27719	4.10282	10.6756	11.0612	13.8863	4.68223	11.4889	10.0964	2.38285	14.3625	7.73293	2.06192	0.871572	2.58099	2.09285	10.7306	4.33181	5.76421	5.86251	5.73059	13.8814	11.8948
0.74_209.0556m/z	209.056	0.741533	pos	3-Nitrotyrosine	HMDB01904	Organic acids and derivatives	Carboxylic acids and derivatives	Amino acids, peptides, and analogues	M+H-H2O	C9H10N2O5	39.3	0	-0.42817	5.10374	5.45535	5.59573	4.81402	5.03155	5.55164	5.01776	5.69506	5.90681	5.1055	5.67556	5.33177	6.40443	5.09097	5.58681	3.89875	3.49496	3.53999	4.8071	4.55376	4.05704	4.38494	5.2796	4.27178	4.43012	5.07709	7.36088	7.09339	5.84361	5.85929	7.70554	4.99491	7.99762	5.51925	3.83045	4.87272
0.97_186.9232m/z	186.923	0.968683	neg	Arsenate	62846	Unclassified	Unclassified	Unclassified	M+FA-H	AsH3O4	39.3	0	1.97533	1.18827	0.749479	1.13514	1.23218	1.09372	0.617852	0.812809	1.05488	0.892	1.17373	1.04576	0.985373	0.792641	1.06739	0.67606	0.808475	1.20506	1.1514	1.21412	1.26128	1.68345	1.20989	1.18708	1.25465	1.26943	1.20828	1.00305	1.1625	0.988533	1.12072	1.33228	1.12127	1.47017	1.2085	1.19158	0.921024
1.02_215.0163m/z	215.016	1.0219	pos	Citric acid	HMDB00094	Organic acids and derivatives	Carboxylic acids and derivatives	Tricarboxylic acids and derivatives	M+Na	C6H8O7	39.3	0	0.428777	8.47317	9.52046	9.96958	7.18636	8.40888	9.09841	9.19902	9.8515	9.62163	9.83174	10.5734	10.0993	10.7592	10.5169	10.7074	0.452583	4.89713	3.92735	5.26952	3.3833	2.15536	2.9492	4.38351	7.35315	4.74485	8.6668	15.5637	28.5809	6.35894	7.97923	24.8213	14.4719	31.9637	14.8898	12.6309	8.39105
1.07_110.0346m/z	110.035	1.07028	pos	5-Amino-4-imidazole carboxylate	63404	Unclassified	Unclassified	Unclassified	M+H-H2O	C4H5N3O2	39.3	0	-1.90916	0.502799	0.506454	0.533646	0.524233	0.54507	0.455528	0.486366	0.60253	0.410385	0.577459	0.544211	0.476559	0.754095	0.585228	0.360744	0.0315726	1.015e-10	1.015e-10	3.2549	0.00549813	1.015e-10	1.015e-10	1.015e-10	1.015e-10	0.0223663	1.015e-10	1.015e-10	0.0208261	1.015e-10	1.015e-10	0.149173	1.015e-10	0.216954	1.015e-10	0.19574	0.0211009
1.17_288.1197m/z	288.12	1.17308	neg	Glutaminyl-Proline	85719	Organic acids and derivatives	Carboxylic acids and derivatives	Amino acids, peptides, and analogues	M+FA-H	C10H17N3O4	39.3	0	-1.71804	8.01045	7.93592	7.20928	8.00538	8.18945	7.88265	8.82007	7.85757	8.60311	8.2737	8.10594	9.05671	7.38393	7.63106	7.54237	7.37028	16.6238	25.1303	28.2943	10.5757	46.7711	43.7027	6.41035	20.4576	89.3819	1.121	2.91519	0.539952	3.83552	5.84663	3.69134	2.50814	7.67582	7.15531	16.2471	12.7694
1.57_377.0887m/z	377.089	1.57222	neg	3'-Deoxydryopteric acid	LMPK12020034	Lipids and lipid-like molecules	Polyketides	Flavonoids	M+FA-H	C17H16O7	39.3	2.54	2.61196	0.732058	0.861807	0.602972	0.681536	0.786891	0.926366	0.895369	0.791953	0.988047	0.817638	0.747821	0.99181	0.380175	0.700071	0.372528	0.444707	0.976573	0.433001	0.0858036	0.89993	0.49308	0.0641944	0.714855	0.520572	0.258716	0.83371	0.574201	1.26594	1.87227	2.46481	0.407668	1.34798	1.015e-10	2.48064	2.04401	1.21839
1.58_86.0962m/z	86.0962	1.5804	pos	Choline	56	Organic nitrogen compounds	Organonitrogen compounds	Quaternary ammonium salts	M+H-H2O	C5H13NO	39.3	0	-2.10808	19.5308	19.7844	19.8616	19.1249	19.6284	19.8542	19.5158	19.9816	20.2736	19.2971	19.8941	19.5427	19.008	19.924	20.203	15.4408	18.6235	16.8699	14.6796	20.2993	17.7517	14.1852	16.7613	17.9154	15.3137	19.379	20.8088	26.3973	28.0751	36.4854	16.4822	25.0355	17.6113	30.1164	31.9346	24.8402
10.02_80.0492m/z	80.0492	10.0196	pos	2,4-Dimethyloxazole	88867	Organoheterocyclic compounds	Azoles	Oxazoles	M+H-H2O	C5H7NO	39.3	0	-2.4424	328.606	320.537	315.148	334.529	328.738	327.169	323.988	316.031	319.241	316.256	309.064	312.633	307.542	311.7	315.187	378.262	333.703	334.945	349.646	346.542	344.022	380.534	343.598	310.213	346.088	344.806	372.062	363.007	360.194	329.117	350.572	355.901	345.843	347.439	340.057	320.866
11.33_80.0492m/z	80.0492	11.3339	pos	2,5-Dimethyloxazole	88868	Organoheterocyclic compounds	Azoles	Oxazoles	M+H-H2O	C5H7NO	39.3	0	-2.40104	41.4897	38.784	37.6974	42.5356	43.6114	40.2362	39.5754	38.7791	37.8959	37.4334	36.6812	38.475	36.4729	38.6481	38.1405	52.6121	42.7307	44.2126	44.3742	44.3876	44.7891	51.0106	44.2925	38.9895	45.7566	44.968	51.0388	46.1012	48.2919	43.4097	43.7487	49.0369	44.8703	45.6772	44.9265	38.4216
11.43_102.1276m/z	102.128	11.4303	pos	2E-Hexene	97452	Lipids and lipid-like molecules	Fatty Acyls	Hydrocarbons	M+NH4	C6H12	39.3	0	-1.64551	5.99814	6.44355	6.65657	5.73406	6.20304	5.97892	6.07654	6.41807	6.89433	6.84989	6.464	7.34777	6.60615	7.35178	7.25705	6.10486	6.38658	6.18701	5.91076	6.57124	6.53035	6.22706	5.59266	4.87329	5.49953	6.2459	6.15292	7.39366	5.93705	5.67911	6.45451	5.54952	6.43889	5.61062	5.74648	7.45043
11.47_247.1665m/z	247.167	11.4716	pos	5Z,8Z-tetradecadienoic acid	LMFA01030257	Lipids and lipid-like molecules	Fatty Acyls	Fatty Acids and Conjugates	M+Na	C14H24O2	39.3	0	-1.4701	92.5058	94.5113	94.5418	91.682	93.2711	93.7054	91.3647	94.5354	95.2574	97.6938	90.6806	96.6994	90.515	92.8003	93.0482	89.0958	97.4388	91.736	89.6505	100.875	98.667	78.2088	94.5948	79.2771	83.0941	101.263	89.5581	107.485	77.9112	82.8731	102.855	80.7298	96.6168	88.3659	83.0803	97.7124
11.59_687.5451m/z	687.545	11.5935	neg	PE-Cer(d14:1(4E)/22:0)	103047	Unclassified	Unclassified	Unclassified	M-H	C38H77N2O6P	39.3	0	0.598337	18.8312	9.99794	14.3937	12.5698	11.6717	20.3732	21.1422	21.8278	18.9761	15.1937	21.4857	19.4545	20.4782	21.1536	19.1303	20.7137	10.3922	19.6932	20.9106	20.761	20.4086	21.4704	20.3384	18.9949	18.6275	15.3734	19.3396	11.7675	17.2958	19.3317	18.8668	21.009	17.0833	16.7229	19.3334	13.9069
11.59_762.5092m/z	762.509	11.5866	neg	PE(18:2(9Z,12Z)/20:4(5Z,8Z,11Z,14Z))	HMDB09102	Lipids and lipid-like molecules	Glycerophospholipids	Glycerophosphoethanolamines	M-H	C43H74NO8P	39.3	10.6	1.72784	16.4922	24.2343	18.4161	17.0152	19.044	12.9843	16.0915	24.3376	23.3415	18.1886	17.5815	16.2341	18.2951	15.4702	16.9861	34.4924	22.4455	20.6521	20.4393	22.5174	27.3239	27.5319	22.3827	27.2169	23.8672	25.5902	22.3264	23.0023	20.3143	18.2647	22.7086	21.8986	23.2003	23.8032	19.5109	16.9672
2.58_245.1496m/z	245.15	2.58358	pos	Hydroxyphenoxyethylaminohydroxypropanol	1575	Unclassified	Unclassified	Unclassified	M+NH4	C11H17NO4	39.3	0	0.0303372	6.80619	6.41297	6.16029	6.79244	7.18894	6.46153	6.78185	6.16128	5.92139	6.7388	5.8197	6.66534	6.59929	6.86219	6.15404	5.49681	4.02387	6.68801	7.07865	3.45243	5.65917	6.18856	7.5313	6.38769	7.62715	1.72087	3.91881	7.03014	3.80348	3.18793	4.42143	7.10436	3.71627	4.98714	4.63641	8.31729
2.60_136.0615m/z	136.062	2.59735	pos	Adenine	HMDB00034	Organoheterocyclic compounds	Imidazopyrimidines	Purines and purine derivatives	M+H	C5H5N5	39.3	0	-1.77698	2.89126	3.10831	3.20968	2.60643	3.1619	3.18896	2.60775	3.43972	3.3776	2.92752	3.09389	3.43486	3.20728	3.13798	2.87293	0.4093	2.13081	1.99204	2.41841	3.15468	6.51363	3.25933	1.11567	2.59226	3.53271	2.06253	3.89898	5.50188	2.89637	2.74659	3.4368	5.6862	5.15223	6.08301	7.43281	7.33711
3.16_429.1541m/z	429.154	3.15948	neg	2,3-dinor Fluprostenol	45699	Unclassified	Unclassified	Unclassified	M-H	C21H25F3O6	39.3	0.464	2.34097	24.2268	23.6749	24.3387	23.438	22.5537	23.8817	25.3167	25.1103	25.6746	23.5619	21.8151	23.0117	23.8671	24.6612	23.2587	19.1261	21.38	24.9277	23.9184	34.4015	27.6866	23.7821	37.5621	40.7331	21.1555	17.2881	9.36478	26.3234	23.908	23.7671	13.5591	23.5548	18.2959	26.0912	16.5365	30.0527
4.40_283.0818m/z	283.082	4.4033	neg	Propanoic acid, 2-hydroxy-3-[2-(2-propenyloxy)phenoxy]-	1685	Unclassified	Unclassified	Unclassified	M+FA-H	C12H14O5	39.3	0	-2.08356	14.9186	14.7785	16.4075	15.359	15.5947	15.935	15.9294	15.7297	16.1758	16.7018	16.8693	16.6731	16.6551	15.9614	15.7766	5.27246	0.0648231	1.51484	0.093321	0.4273	2.25788	0.22839	0.377755	0.591178	7.2093	6.76576	1.42592	11.2025	1.91076	0.526475	0.476635	2.73296	16.4897	1.34407	0.755853	1.00497
4.51_257.0810m/z	257.081	4.50872	pos	Phloretin	3405	Phenylpropanoids and polyketides	Linear 1,3-diarylpropanoids	Chalcones and dihydrochalcones	M+H-H2O	C15H14O5	39.3	0	0.5216	1.97015	2.00104	2.0781	1.83765	2.13895	1.98315	1.92086	2.03118	2.14778	1.92221	2.21122	1.89258	2.34322	2.22498	2.00458	0.473193	1.01666	4.86168	1.44654	11.1777	3.01321	0.4328	1.71837	2.06953	1.30142	6.50799	2.32061	1.56661	5.30885	3.24408	4.90405	6.15179	0.469549	2.22653	16.2148	2.83937
4.56_313.1546m/z	313.155	4.56415	pos	3-Pyrrolidineacetic acid, 5-oxo-4,4-diphenyl- (9CI)	2449	Unclassified	Unclassified	Unclassified	M+NH4	C18H17NO3	39.3	0	-0.207605	0.903816	0.753554	0.665941	0.908965	0.89849	0.836009	0.971798	0.83612	0.60999	0.513855	0.7038	0.691611	0.260042	0.854545	0.693237	1.13382	0.87424	0.786011	0.504041	0.981821	0.949212	0.809833	0.920997	0.941884	0.980927	1.31515	1.04669	0.521222	1.13214	1.41434	1.00432	1.83692	1.04944	0.809364	1.20265	0.242497
4.69_236.0924m/z	236.092	4.69265	neg	5-Methoxytryptophol	HMDB01896	Organoheterocyclic compounds	Indoles and derivatives	Indoles	M+FA-H	C11H13NO2	39.3	0	-2.1398	6.23162	5.53451	5.68256	5.80634	5.59744	6.40589	5.3473	6.28419	5.83531	6.23041	6.50118	5.82796	6.27617	6.02087	6.10753	4.02357	7.34384	5.76805	6.50887	7.19289	6.03695	6.24325	5.48108	7.32069	7.56799	5.41898	9.76233	12.5793	6.86067	10.9359	10.6635	7.33743	12.3412	11.1682	12.5509	9.00902
5.26_313.1189m/z	313.119	5.26185	neg	Lysergic acid	66676	Unclassified	Unclassified	Unclassified	M+FA-H	C16H16N2O2	39.3	0	-1.6936	5.68724	5.63747	6.73107	5.91668	6.2283	6.5587	6.13387	6.2396	6.29159	5.78614	6.00959	6.5045	6.16871	6.22126	6.1939	1.14353	3.46091	3.5376	2.05401	1.51684	4.04507	1.93936	1.30173	2.54714	2.48844	5.11571	2.08549	4.3297	4.40705	4.07802	3.25778	6.73878	2.58019	3.68386	4.55149	3.07293
5.27_353.0333m/z	353.033	5.26873	neg	Sulisobenzone	43340	Unclassified	Unclassified	Unclassified	M+FA-H	C14H12O6S	39.3	0	-1.18896	7.82945	7.26154	6.68979	6.95149	6.90169	7.71873	6.74771	7.12374	6.88779	6.571	7.48077	7.75109	6.55688	6.82706	6.90123	2.10269	14.8083	26.5018	0.274784	22.1069	8.22404	4.12447	4.79055	109.088	3.39708	23.2896	4.89886	0.396893	16.9047	21.2768	16.2646	0.797824	0.749747	3.69823	26.4351	7.79562
[truncated: 11,213 more rows]
[truncated: 19 more columns]
